# Supplementary material for: Di-tert-butyl (1,1′-binaphthyl-2,2′-di­oxy)diacetate
Source: Acta Crystallogr Sect E Struct Rep Online. 2009 Mar 28;65(Pt 4):o912. doi: 10.1107/S1600536809010836 (PMC2968877; doi:10.1107/S1600536809010836)
Supplement: Supplementary file 1 [file e-65-0o912-sup1.cif]

##############################################################################
###                                                                        ###
###        Electronic paper (Acta Crystallographica Section E)             ###
###                                                                        ###
##############################################################################
#                                                                            #
# This CIF contains the data in a paper accepted for publication in Acta     #
# Crystallographica Section E. It conforms to the requirements of Notes      #
# for Authors for Section E, and has been peer reviewed under the auspices   #
# of the IUCr Commission on Journals.                                        #
#                                                                            #
# Full details of the Crystallographic Information File format               #
# are given in the paper "The Crystallographic Information File (CIF):       #
# a New Standard Archive File for Crystallography" by S. R. Hall, F. H.      #
# Allen and I. D. Brown [Acta Cryst. (1991), A47, 655-685].                  #
#                                                                            #
# The current version of the core CIF dictionary is obtainable from          #
# ftp://ftp.iucr.org/pub/cif_core.dic. The current version number is 2.4.    #
#                                                                            #
# Software is freely available for graphical display of the structure(s) in  #
# this CIF.  For information consult the CIF home page http://www.iucr.org/  #
# cif/home.html                                                              #
#                                                                            #
# This file may be used for bona fide research purposes within the           #
# scientific community so long as proper attribution is given to the journal # 
# article from which it was obtained.                                        #
#                                                                            #
##############################################################################
                                             
data_global
_audit_creation_method     SHELXL-97
_journal_date_recd_electronic     2009-03-20
_journal_date_accepted     2009-03-24
_journal_name_full     'Acta Crystallographica, Section E'
_journal_year     2009
_journal_volume     65
_journal_issue      4
_journal_page_first     o912
_journal_page_last     o912
_journal_paper_category     QO
_journal_coeditor_code     XU2499
_publ_contact_author
;
     Dr. Seik Weng Ng
     Department of Chemistry
     University of Malaya
     50603 Kuala Lumpur
     Malaysia
;
_publ_contact_author_email     seikweng@um.edu.my
_publ_contact_author_fax     '03 7967 4193'
_publ_contact_author_phone     '03 7967 6778'
_publ_section_title
;
Di-<i>tert</i>-butyl (1,1'-binaphthyl-2,2'-dioxy)diacetate
;
loop_
    _publ_author_name
    _publ_author_address
    'Mustafa, Asra'
;
HEJ Research Institute of Chemistry
International Center for Chemical and Biological Sciences
University of Karachi
Karachi 75270
Pakistan
;
    'Shah, Muhammad Raza'
;
HEJ Research Institute of Chemistry
International Center for Chemical and Biological Sciences
University of Karachi
Karachi 75270
Pakistan
;
    'Khatoon, Maimoona'
;
HEJ Research Institute of Chemistry
International Center for Chemical and Biological Sciences
University of Karachi
Karachi 75270
Pakistan
;
    'Ng, Seik Weng'
;
Department of Chemistry
University of Malaya
50603 Kuala Lumpur
Malaysia
;
_publ_section_synopsis     .
data_I
_audit_creation_method     SHELXL-97
_chemical_name_systematic
;
Di-<i>tert</i>-butyl (1,1'-binaphthyl-2,2'-dioxy)diacetate
;
_chemical_name_common     ?
_chemical_formula_moiety     'C32 H34 O6'
_chemical_formula_sum     'C32 H34 O6'
_chemical_formula_iupac     'C32 H34 O6'
_chemical_formula_weight     514.59
_chemical_melting_point     ?
_symmetry_cell_setting     Monoclinic
_symmetry_space_group_name_H-M     'C 2/c'
_symmetry_space_group_name_Hall     '-C 2yc'
loop_
    _symmetry_equiv_pos_as_xyz
    'x, y, z'
    '-x, y, -z+1/2'
    'x+1/2, y+1/2, z'
    '-x+1/2, y+1/2, -z+1/2'
    '-x, -y, -z'
    'x, -y, z-1/2'
    '-x+1/2, -y+1/2, -z'
    'x+1/2, -y+1/2, z-1/2'
_cell_length_a     18.7604(3)
_cell_length_b     14.3204(3)
_cell_length_c     10.9997(2)
_cell_angle_alpha     90.00
_cell_angle_beta     110.1440(10)
_cell_angle_gamma     90.00
_cell_volume     2774.37(9)
_cell_formula_units_Z     4
_cell_measurement_reflns_used     3672
_cell_measurement_theta_min     2.3
_cell_measurement_theta_max     28.2
_cell_measurement_temperature     133(2)
_exptl_crystal_description     Block
_exptl_crystal_colour     Colorless
_exptl_crystal_size_max     0.30
_exptl_crystal_size_mid     0.15
_exptl_crystal_size_min     0.10
_exptl_crystal_density_diffrn     1.232
_exptl_crystal_density_meas     ?
_exptl_crystal_density_method     'not measured'
_exptl_crystal_F_000     1096
_exptl_absorpt_coefficient_mu     0.084
_exptl_absorpt_correction_type     None
_exptl_absorpt_process_details     ?
_exptl_absorpt_correction_T_min     ?
_exptl_absorpt_correction_T_max     ?
_diffrn_ambient_temperature     130(2)
_diffrn_radiation_type     MoK\a
_diffrn_radiation_wavelength     0.71073
_diffrn_radiation_source     'fine-focus sealed tube'
_diffrn_radiation_monochromator     graphite
_diffrn_measurement_device_type     'Bruker SMART APEX'
_diffrn_measurement_method     \w
_diffrn_detector_area_resol_mean     ?
_diffrn_reflns_number     12968
_diffrn_reflns_av_R_equivalents     0.0350
_diffrn_reflns_av_sigmaI/netI     0.0295
_diffrn_reflns_theta_min     1.83
_diffrn_reflns_theta_max     27.50
_diffrn_reflns_theta_full     27.50
_diffrn_measured_fraction_theta_max     1.000
_diffrn_measured_fraction_theta_full     1.000
_diffrn_reflns_limit_h_min     -24
_diffrn_reflns_limit_h_max     24
_diffrn_reflns_limit_k_min     -18
_diffrn_reflns_limit_k_max     18
_diffrn_reflns_limit_l_min     -14
_diffrn_reflns_limit_l_max     14
_diffrn_standards_number     0
_diffrn_standards_interval_count     0
_diffrn_standards_interval_time     0
_diffrn_standards_decay_%     0
_reflns_number_total     3198
_reflns_number_gt     2514
_reflns_threshold_expression     I>2\s(I)
_refine_ls_structure_factor_coef     Fsqd
_refine_ls_matrix_type     full
_refine_ls_R_factor_all     0.0573
_refine_ls_R_factor_gt     0.0431
_refine_ls_wR_factor_gt     0.1097
_refine_ls_wR_factor_ref     0.1209
_refine_ls_goodness_of_fit_ref     1.013
_refine_ls_restrained_S_all     1.013
_refine_ls_number_reflns     3198
_refine_ls_number_parameters     175
_refine_ls_number_restraints     0
_refine_ls_hydrogen_treatment     constr
_refine_ls_weighting_scheme     calc
_refine_ls_weighting_details
         'calc w=1/[\s^2^(Fo^2^)+(0.0548P)^2^+1.9389P] where P=(Fo^2^+2Fc^2^)/3'
_atom_sites_solution_hydrogens     geom
_atom_sites_solution_primary     direct
_atom_sites_solution_secondary     difmap
_refine_ls_shift/su_max     0.001
_refine_ls_shift/su_mean     0.001
_refine_diff_density_max     0.300
_refine_diff_density_min     -0.201
_refine_ls_extinction_method     none
_refine_ls_extinction_coef     ?
loop_
    _atom_type_symbol
    _atom_type_description
    _atom_type_scat_dispersion_real
    _atom_type_scat_dispersion_imag
    _atom_type_scat_source
    'C' 'C' 0.0033 0.0016
                         'International Tables Vol C Tables 4.2.6.8 and 6.1.1.4'
    'H' 'H' 0.0000 0.0000
                         'International Tables Vol C Tables 4.2.6.8 and 6.1.1.4'
    'O' 'O' 0.0106 0.0060
                         'International Tables Vol C Tables 4.2.6.8 and 6.1.1.4'
_computing_data_collection     'APEX2 (Bruker, 2008)'
_computing_cell_refinement     'SAINT (Bruker, 2008)'
_computing_data_reduction     'SAINT (Bruker, 2008)'
_computing_structure_solution     'SHELXS97 (Sheldrick, 2008)'
_computing_structure_refinement     'SHELXL97 (Sheldrick, 2008)'
_computing_molecular_graphics     'X-SEED (Barbour, 2001)'
_computing_publication_material     'publCIF (Westrip, 2009)'
loop_
    _atom_site_type_symbol
    _atom_site_label
    _atom_site_fract_x
    _atom_site_fract_y
    _atom_site_fract_z
    _atom_site_U_iso_or_equiv
    _atom_site_adp_type
    _atom_site_calc_flag
    _atom_site_refinement_flags
    _atom_site_occupancy
    _atom_site_disorder_assembly
    _atom_site_disorder_group
    O O1 0.38962(5) 0.53557(7) 0.23963(9) 0.0278(2) Uani d . 1 . .
    O O2 0.28361(6) 0.45195(10) 0.03634(11) 0.0531(4) Uani d . 1 . .
    O O3 0.19998(5) 0.45848(7) 0.14254(9) 0.0292(2) Uani d . 1 . .
    C C1 0.49788(7) 0.63074(9) 0.31656(11) 0.0219(3) Uani d . 1 . .
    C C2 0.55167(7) 0.68166(9) 0.41843(12) 0.0255(3) Uani d . 1 . .
    C C3 0.61052(8) 0.73495(10) 0.39965(14) 0.0326(3) Uani d . 1 . .
    H H3 0.6162 0.7352 0.3171 0.039 Uiso calc R 1 . .
    C C4 0.65937(10) 0.78615(12) 0.49836(16) 0.0441(4) Uani d . 1 . .
    H H4 0.6980 0.8223 0.4833 0.053 Uiso calc R 1 . .
    C C5 0.65281(11) 0.78558(13) 0.62268(16) 0.0503(5) Uani d . 1 . .
    H H5 0.6869 0.8213 0.6908 0.060 Uiso calc R 1 . .
    C C6 0.59820(10) 0.73436(12) 0.64444(15) 0.0437(4) Uani d . 1 . .
    H H6 0.5948 0.7336 0.7286 0.052 Uiso calc R 1 . .
    C C7 0.54571(8) 0.68154(10) 0.54431(13) 0.0314(3) Uani d . 1 . .
    C C8 0.48693(8) 0.62974(12) 0.56391(13) 0.0350(3) Uani d . 1 . .
    H H8 0.4833 0.6283 0.6479 0.042 Uiso calc R 1 . .
    C C9 0.43514(8) 0.58162(11) 0.46649(13) 0.0310(3) Uani d . 1 . .
    H H9 0.3958 0.5474 0.4824 0.037 Uiso calc R 1 . .
    C C10 0.44042(7) 0.58301(9) 0.34153(12) 0.0242(3) Uani d . 1 . .
    C C11 0.32140(7) 0.50678(11) 0.25672(13) 0.0291(3) Uani d . 1 . .
    H H11A 0.2979 0.5603 0.2857 0.035 Uiso calc R 1 . .
    H H11B 0.3324 0.4575 0.3238 0.035 Uiso calc R 1 . .
    C C12 0.26778(8) 0.46984(10) 0.13024(14) 0.0304(3) Uani d . 1 . .
    C C13 0.13800(8) 0.40721(10) 0.04369(14) 0.0315(3) Uani d . 1 . .
    C C14 0.16385(11) 0.30839(13) 0.0342(2) 0.0556(5) Uani d . 1 . .
    H H14A 0.1856 0.2817 0.1213 0.083 Uiso calc R 1 . .
    H H14B 0.2023 0.3087 -0.0075 0.083 Uiso calc R 1 . .
    H H14C 0.1204 0.2706 -0.0173 0.083 Uiso calc R 1 . .
    C C15 0.11375(9) 0.45879(14) -0.08469(15) 0.0439(4) Uani d . 1 . .
    H H15A 0.1028 0.5241 -0.0710 0.066 Uiso calc R 1 . .
    H H15B 0.0681 0.4294 -0.1451 0.066 Uiso calc R 1 . .
    H H15C 0.1547 0.4562 -0.1208 0.066 Uiso calc R 1 . .
    C C16 0.07523(8) 0.40965(12) 0.10104(15) 0.0394(4) Uani d . 1 . .
    H H16A 0.0930 0.3799 0.1865 0.059 Uiso calc R 1 . .
    H H16B 0.0308 0.3760 0.0440 0.059 Uiso calc R 1 . .
    H H16C 0.0613 0.4746 0.1097 0.059 Uiso calc R 1 . .
loop_
    _atom_site_aniso_label
    _atom_site_aniso_U_11
    _atom_site_aniso_U_22
    _atom_site_aniso_U_33
    _atom_site_aniso_U_12
    _atom_site_aniso_U_13
    _atom_site_aniso_U_23
    O1 0.0218(5) 0.0396(6) 0.0254(5) -0.0038(4) 0.0123(4) -0.0006(4)
    O2 0.0342(6) 0.0883(10) 0.0461(7) -0.0154(6) 0.0255(5) -0.0245(6)
    O3 0.0220(5) 0.0364(5) 0.0321(5) -0.0025(4) 0.0131(4) -0.0021(4)
    C1 0.0220(6) 0.0255(6) 0.0194(6) 0.0059(5) 0.0088(5) 0.0020(5)
    C2 0.0265(7) 0.0256(6) 0.0225(6) 0.0064(5) 0.0062(5) -0.0007(5)
    C3 0.0345(7) 0.0302(7) 0.0292(7) -0.0021(6) 0.0061(6) -0.0016(6)
    C4 0.0416(9) 0.0373(8) 0.0456(9) -0.0091(7) 0.0050(7) -0.0067(7)
    C5 0.0545(10) 0.0477(10) 0.0339(8) -0.0049(8) -0.0037(8) -0.0146(7)
    C6 0.0508(10) 0.0487(9) 0.0261(7) 0.0031(8) 0.0060(7) -0.0089(7)
    C7 0.0340(7) 0.0357(7) 0.0214(6) 0.0105(6) 0.0054(6) -0.0029(5)
    C8 0.0367(8) 0.0513(9) 0.0199(6) 0.0129(7) 0.0134(6) 0.0035(6)
    C9 0.0282(7) 0.0447(8) 0.0241(7) 0.0072(6) 0.0142(6) 0.0064(6)
    C10 0.0218(6) 0.0310(7) 0.0213(6) 0.0062(5) 0.0094(5) 0.0035(5)
    C11 0.0223(6) 0.0385(8) 0.0310(7) 0.0016(5) 0.0150(6) 0.0050(6)
    C12 0.0249(7) 0.0345(7) 0.0359(7) -0.0004(6) 0.0157(6) -0.0007(6)
    C13 0.0240(6) 0.0332(7) 0.0377(8) -0.0051(6) 0.0110(6) -0.0043(6)
    C14 0.0443(10) 0.0366(9) 0.0848(14) -0.0032(8) 0.0207(10) -0.0131(9)
    C15 0.0359(8) 0.0621(11) 0.0335(8) -0.0065(8) 0.0118(7) 0.0006(7)
    C16 0.0262(7) 0.0516(10) 0.0419(9) -0.0063(7) 0.0138(6) 0.0024(7)
loop_
    _geom_bond_atom_site_label_1
    _geom_bond_atom_site_label_2
    _geom_bond_site_symmetry_2
    _geom_bond_distance
    _geom_bond_publ_flag
    O1 C10 . 1.3749(16) ?
    O1 C11 . 1.4174(15) ?
    O2 C12 . 1.1966(17) ?
    O3 C12 . 1.3347(15) ?
    O3 C13 . 1.4842(16) ?
    C1 C10 . 1.3815(17) ?
    C1 C2 . 1.4237(18) ?
    C1 C1 2_655 1.494(2) ?
    C2 C3 . 1.415(2) ?
    C2 C7 . 1.4270(18) ?
    C3 C4 . 1.368(2) ?
    C3 H3 . 0.9500 ?
    C4 C5 . 1.415(2) ?
    C4 H4 . 0.9500 ?
    C5 C6 . 1.347(3) ?
    C5 H5 . 0.9500 ?
    C6 C7 . 1.417(2) ?
    C6 H6 . 0.9500 ?
    C7 C8 . 1.406(2) ?
    C8 C9 . 1.360(2) ?
    C8 H8 . 0.9500 ?
    C9 C10 . 1.4118(17) ?
    C9 H9 . 0.9500 ?
    C11 C12 . 1.504(2) ?
    C11 H11A . 0.9900 ?
    C11 H11B . 0.9900 ?
    C13 C14 . 1.511(2) ?
    C13 C16 . 1.5158(19) ?
    C13 C15 . 1.518(2) ?
    C14 H14A . 0.9800 ?
    C14 H14B . 0.9800 ?
    C14 H14C . 0.9800 ?
    C15 H15A . 0.9800 ?
    C15 H15B . 0.9800 ?
    C15 H15C . 0.9800 ?
    C16 H16A . 0.9800 ?
    C16 H16B . 0.9800 ?
    C16 H16C . 0.9800 ?
loop_
    _geom_angle_atom_site_label_1
    _geom_angle_atom_site_label_2
    _geom_angle_atom_site_label_3
    _geom_angle_site_symmetry_1
    _geom_angle_site_symmetry_3
    _geom_angle
    _geom_angle_publ_flag
    C10 O1 C11 . . 116.08(10) ?
    C12 O3 C13 . . 121.30(11) ?
    C10 C1 C2 . . 119.15(11) ?
    C10 C1 C1 . 2_655 120.24(12) ?
    C2 C1 C1 . 2_655 120.60(12) ?
    C3 C2 C1 . . 122.59(12) ?
    C3 C2 C7 . . 117.92(13) ?
    C1 C2 C7 . . 119.47(12) ?
    C4 C3 C2 . . 121.09(14) ?
    C4 C3 H3 . . 119.5 ?
    C2 C3 H3 . . 119.5 ?
    C3 C4 C5 . . 120.45(16) ?
    C3 C4 H4 . . 119.8 ?
    C5 C4 H4 . . 119.8 ?
    C6 C5 C4 . . 119.97(15) ?
    C6 C5 H5 . . 120.0 ?
    C4 C5 H5 . . 120.0 ?
    C5 C6 C7 . . 121.34(15) ?
    C5 C6 H6 . . 119.3 ?
    C7 C6 H6 . . 119.3 ?
    C8 C7 C6 . . 122.29(13) ?
    C8 C7 C2 . . 118.50(13) ?
    C6 C7 C2 . . 119.20(14) ?
    C9 C8 C7 . . 122.11(12) ?
    C9 C8 H8 . . 118.9 ?
    C7 C8 H8 . . 118.9 ?
    C8 C9 C10 . . 119.30(13) ?
    C8 C9 H9 . . 120.3 ?
    C10 C9 H9 . . 120.3 ?
    O1 C10 C1 . . 116.85(10) ?
    O1 C10 C9 . . 121.70(12) ?
    C1 C10 C9 . . 121.44(12) ?
    O1 C11 C12 . . 109.05(10) ?
    O1 C11 H11A . . 109.9 ?
    C12 C11 H11A . . 109.9 ?
    O1 C11 H11B . . 109.9 ?
    C12 C11 H11B . . 109.9 ?
    H11A C11 H11B . . 108.3 ?
    O2 C12 O3 . . 126.15(14) ?
    O2 C12 C11 . . 126.00(13) ?
    O3 C12 C11 . . 107.83(11) ?
    O3 C13 C14 . . 108.95(12) ?
    O3 C13 C16 . . 102.04(11) ?
    C14 C13 C16 . . 111.35(14) ?
    O3 C13 C15 . . 110.43(12) ?
    C14 C13 C15 . . 113.09(15) ?
    C16 C13 C15 . . 110.43(13) ?
    C13 C14 H14A . . 109.5 ?
    C13 C14 H14B . . 109.5 ?
    H14A C14 H14B . . 109.5 ?
    C13 C14 H14C . . 109.5 ?
    H14A C14 H14C . . 109.5 ?
    H14B C14 H14C . . 109.5 ?
    C13 C15 H15A . . 109.5 ?
    C13 C15 H15B . . 109.5 ?
    H15A C15 H15B . . 109.5 ?
    C13 C15 H15C . . 109.5 ?
    H15A C15 H15C . . 109.5 ?
    H15B C15 H15C . . 109.5 ?
    C13 C16 H16A . . 109.5 ?
    C13 C16 H16B . . 109.5 ?
    H16A C16 H16B . . 109.5 ?
    C13 C16 H16C . . 109.5 ?
    H16A C16 H16C . . 109.5 ?
    H16B C16 H16C . . 109.5 ?
loop_
    _geom_torsion_atom_site_label_1
    _geom_torsion_atom_site_label_2
    _geom_torsion_atom_site_label_3
    _geom_torsion_atom_site_label_4
    _geom_torsion_site_symmetry_1
    _geom_torsion_site_symmetry_2
    _geom_torsion_site_symmetry_3
    _geom_torsion_site_symmetry_4
    _geom_torsion
    _geom_torsion_publ_flag
    C10 C1 C2 C3 . . . . -177.72(12) ?
    C1 C1 C2 C3 2_655 . . . 0.71(18) ?
    C10 C1 C2 C7 . . . . 0.70(18) ?
    C1 C1 C2 C7 2_655 . . . 179.14(11) ?
    C1 C2 C3 C4 . . . . 177.29(13) ?
    C7 C2 C3 C4 . . . . -1.2(2) ?
    C2 C3 C4 C5 . . . . 1.1(2) ?
    C3 C4 C5 C6 . . . . 0.0(3) ?
    C4 C5 C6 C7 . . . . -1.0(3) ?
    C5 C6 C7 C8 . . . . -178.13(16) ?
    C5 C6 C7 C2 . . . . 0.9(2) ?
    C3 C2 C7 C8 . . . . 179.26(13) ?
    C1 C2 C7 C8 . . . . 0.76(19) ?
    C3 C2 C7 C6 . . . . 0.2(2) ?
    C1 C2 C7 C6 . . . . -178.34(13) ?
    C6 C7 C8 C9 . . . . 177.77(14) ?
    C2 C7 C8 C9 . . . . -1.3(2) ?
    C7 C8 C9 C10 . . . . 0.3(2) ?
    C11 O1 C10 C1 . . . . -164.92(11) ?
    C11 O1 C10 C9 . . . . 16.29(18) ?
    C2 C1 C10 O1 . . . . 179.49(11) ?
    C1 C1 C10 O1 2_655 . . . 1.05(16) ?
    C2 C1 C10 C9 . . . . -1.72(19) ?
    C1 C1 C10 C9 2_655 . . . 179.83(11) ?
    C8 C9 C10 O1 . . . . 179.96(12) ?
    C8 C9 C10 C1 . . . . 1.2(2) ?
    C10 O1 C11 C12 . . . . 171.26(11) ?
    C13 O3 C12 O2 . . . . 9.7(2) ?
    C13 O3 C12 C11 . . . . -168.85(11) ?
    O1 C11 C12 O2 . . . . 12.1(2) ?
    O1 C11 C12 O3 . . . . -169.43(11) ?
    C12 O3 C13 C14 . . . . 60.23(17) ?
    C12 O3 C13 C16 . . . . 178.05(13) ?
    C12 O3 C13 C15 . . . . -64.54(16) ?
loop_
    _geom_hbond_atom_site_label_D
    _geom_hbond_atom_site_label_H
    _geom_hbond_atom_site_label_A
    _geom_hbond_site_symmetry_A
    _geom_hbond_distance_DH
    _geom_hbond_distance_HA
    _geom_hbond_distance_DA
    _geom_hbond_angle_DHA
    _geom_hbond_publ_flag
    C9 H9 O2 6_566 0.95 2.38 3.226(2) 149 y
