# Supplementary material for: Di-tert-butyl (1,1′-binaphthyl-2,2′-di­oxy)diacetate
Source: Acta Crystallogr Sect E Struct Rep Online. 2009 Mar 28;65(Pt 4):o912. doi: 10.1107/S1600536809010836 (PMC2968877; doi:10.1107/S1600536809010836)
Supplement: Supplementary file 2 [file e-65-0o912-Isup2.hkl]

# 
# h,k,l, Fc-squared, Fo-squared, sigma(Fo-squared) and status flag 
# 
data_I
_shelx_title '  C2/c' 
_shelx_refln_list_code          4 
_shelx_F_calc_maximum      322.39 
_exptl_crystal_F_000      1096.00 
_reflns_d_resolution_high  0.7697 
 
loop_ 
 _symmetry_equiv_pos_as_xyz 
 'x, y, z' 
 '-x, y, -z+1/2' 
 'x+1/2, y+1/2, z' 
 '-x+1/2, y+1/2, -z+1/2' 
 '-x, -y, -z' 
 'x, -y, z-1/2' 
 '-x+1/2, -y+1/2, -z' 
 'x+1/2, -y+1/2, z-1/2' 
 
_cell_length_a    18.7604 
_cell_length_b    14.3204 
_cell_length_c    10.9997 
_cell_angle_alpha  90.000 
_cell_angle_beta  110.144 
_cell_angle_gamma  90.000 
 
_shelx_F_squared_multiplier     1.000 
 
loop_ 
 _refln_index_h 
 _refln_index_k 
 _refln_index_l 
 _refln_F_squared_calc 
 _refln_F_squared_meas 
 _refln_F_squared_sigma 
 _refln_observed_status 
   2   0   0     2918.82     2650.66     50.44 o 
   4   0   0    14079.33    13567.12    251.33 o 
   6   0   0       31.34       11.35      3.22 o 
   8   0   0      943.90     1185.51     26.14 o 
  10   0   0     1277.61     1302.94     29.23 o 
  12   0   0      267.87      300.14     16.82 o 
  14   0   0      153.19      159.29     12.86 o 
  16   0   0      335.23      284.97     13.08 o 
  18   0   0     2922.99     2901.19    119.56 o 
  20   0   0      345.61      332.35     32.90 o 
  22   0   0       75.07      108.59     24.57 o 
   1   1   0    12836.28    13016.30    134.89 o 
   3   1   0    12161.64    12435.71    266.93 o 
   5   1   0     4483.27     4446.49     65.38 o 
   7   1   0     2683.19     2585.80     36.28 o 
   9   1   0     1412.90     1317.90     20.57 o 
  11   1   0      196.99      177.42      5.98 o 
  13   1   0      180.46      162.26      6.20 o 
  15   1   0      604.75      589.86     13.85 o 
  17   1   0     3069.12     2892.74     82.87 o 
  19   1   0      331.56      334.22     22.61 o 
  21   1   0        4.38        5.56      8.06 o 
   0   2   0     9518.53     8563.67    197.48 o 
   2   2   0    11928.26    12187.23    160.97 o 
   4   2   0     4696.40     4518.15    102.00 o 
   6   2   0     5889.60     5618.93     96.68 o 
   8   2   0      288.65      321.42     11.13 o 
  10   2   0     3870.21     4003.09     55.90 o 
  12   2   0     1422.62     1426.52     23.20 o 
  14   2   0      226.82      240.48     11.91 o 
  16   2   0      804.73      772.55     17.97 o 
  18   2   0        6.41        1.95      6.82 o 
  20   2   0      474.60      478.15     21.82 o 
  22   2   0       26.28       45.24     14.06 o 
   1   3   0     4085.66     4183.51     62.11 o 
   3   3   0    49829.41    52582.87    857.60 o 
   5   3   0       72.55       80.26      3.90 o 
   7   3   0       36.67       29.37      3.92 o 
   9   3   0      149.89      148.08     10.98 o 
  11   3   0        5.90        4.66      3.56 o 
  13   3   0     1237.34     1126.26     21.98 o 
  15   3   0     1846.29     1841.19     30.55 o 
  17   3   0        5.62        9.22      5.05 o 
  19   3   0      344.26      334.69     23.87 o 
  21   3   0      370.00      410.59     21.09 o 
   0   4   0    13569.33    12652.50    291.25 o 
   2   4   0    33066.70    33397.51    407.16 o 
   4   4   0    18137.88    18800.81    229.42 o 
   6   4   0     1407.52     1415.17     39.14 o 
   8   4   0       12.16        4.47      2.85 o 
  10   4   0     1446.16     1506.98     24.53 o 
  12   4   0      311.24      328.92     11.92 o 
  14   4   0     3631.94     3332.06     51.93 o 
  16   4   0      711.31      680.76     17.38 o 
  18   4   0      264.54      289.08     17.81 o 
  20   4   0       14.30       15.36      8.46 o 
  22   4   0      109.44      114.35     13.74 o 
   1   5   0       19.80       67.06      8.27 o 
   3   5   0       42.14       69.64      5.62 o 
   5   5   0     5931.41     6424.42     87.06 o 
   7   5   0     2061.28     1957.03     32.26 o 
   9   5   0      809.82      815.55     19.33 o 
  11   5   0      420.16      387.34     10.19 o 
  13   5   0      959.78      884.86     19.69 o 
  15   5   0      300.29      348.81     10.81 o 
  17   5   0       33.42       32.33      5.94 o 
  19   5   0      547.35      547.72     23.23 o 
  21   5   0      162.95      178.91     15.69 o 
   0   6   0     2231.34     2250.61     56.76 o 
   2   6   0      994.70      939.87     14.21 o 
   4   6   0     5492.73     5894.54     80.30 o 
   6   6   0     4355.78     4575.67     63.39 o 
   8   6   0       11.35       31.22      3.58 o 
  10   6   0       26.67       17.68      3.93 o 
  12   6   0        2.69       14.00      4.52 o 
  14   6   0     1388.67     1425.72     28.43 o 
  16   6   0       44.06       54.22      6.55 o 
  18   6   0       98.30      120.40     11.85 o 
  20   6   0       24.61       35.98     10.05 o 
   1   7   0     1017.69     1083.96     22.03 o 
   3   7   0     2079.02     2152.32     29.44 o 
   5   7   0     5239.60     5193.29     71.69 o 
   7   7   0     7054.93     7088.36     96.91 o 
   9   7   0       58.61       24.78      4.04 o 
  11   7   0      638.24      634.96     15.63 o 
  13   7   0      856.22      804.92     19.21 o 
  15   7   0       14.58       19.05      5.61 o 
  17   7   0        5.99       -2.81      5.13 o 
  19   7   0       79.73       71.99     11.35 o 
  21   7   0       42.02       33.24     13.97 o 
   0   8   0     2552.78     2676.89     68.29 o 
   2   8   0      897.86      900.69     17.63 o 
   4   8   0      137.13      118.97      5.09 o 
   6   8   0      694.49      744.43     13.86 o 
   8   8   0     3947.94     3978.38     56.88 o 
  10   8   0     2523.79     2311.87     39.29 o 
  12   8   0     1631.89     1562.15     33.25 o 
  14   8   0      181.48      189.77     13.40 o 
  16   8   0       15.63        7.97      6.31 o 
  18   8   0       32.96       40.19      9.69 o 
  20   8   0       41.78       27.04     12.59 o 
   1   9   0       45.70       49.99      4.39 o 
   3   9   0       23.36       23.60      3.34 o 
   5   9   0       67.11       50.08      3.87 o 
   7   9   0       10.79       10.88      3.35 o 
   9   9   0      903.01      880.37     23.54 o 
  11   9   0     1769.33     1765.01     36.49 o 
  13   9   0      424.05      414.86     13.38 o 
  15   9   0       21.32       -0.15      6.96 o 
  17   9   0      100.68       81.48     10.76 o 
  19   9   0       26.35       58.70     14.50 o 
   0  10   0        3.58        1.19      4.73 o 
   2  10   0      251.20      241.01      8.74 o 
   4  10   0      344.33      337.64      9.89 o 
   6  10   0      629.97      628.32     12.96 o 
   8  10   0     1555.80     1560.90     27.65 o 
  10  10   0     4561.79     4241.87    109.31 o 
  12  10   0      554.41      645.52     41.55 o 
  14  10   0       97.23      107.46     11.45 o 
  16  10   0       12.19        6.18      7.85 o 
  18  10   0       39.82       36.83     11.66 o 
   1  11   0       62.21       49.39      5.15 o 
   3  11   0        6.44        6.87      3.40 o 
   5  11   0      334.79      314.33     11.69 o 
   7  11   0     1244.38     1155.44     26.02 o 
   9  11   0     4699.72     4475.21    115.20 o 
  11  11   0      398.43      344.14     25.63 o 
  13  11   0      739.19      750.03     47.09 o 
  15  11   0       30.83       27.59      9.16 o 
  17  11   0       13.38        6.61      9.07 o 
   0  12   0      725.54      739.03     22.69 o 
   2  12   0      804.00      850.36     21.02 o 
   4  12   0      149.79      161.01      9.08 o 
   6  12   0      965.78      966.57     23.44 o 
   8  12   0     1507.14     1447.46     47.03 o 
  10  12   0     1091.37     1121.57     40.43 o 
  12  12   0       27.31       26.47     10.78 o 
  14  12   0        6.55        6.73      8.08 o 
  16  12   0      174.20      190.10     15.48 o 
   1  13   0       65.78       63.33      5.75 o 
   3  13   0      583.27      615.98     18.01 o 
   5  13   0       10.69       19.00      5.72 o 
   7  13   0       65.88       97.94     13.32 o 
   9  13   0       99.99      110.88     14.13 o 
  11  13   0      415.38      378.67     23.00 o 
  13  13   0       94.41       97.68     13.70 o 
  15  13   0       49.35       66.14     12.14 o 
   0  14   0      494.55      428.13     17.64 o 
   2  14   0       21.48       21.22      6.37 o 
   4  14   0        0.51       -0.77      5.04 o 
   6  14   0      630.81      646.82     29.41 o 
   8  14   0       17.96       21.87     19.98 o 
  10  14   0       21.39       28.73     11.11 o 
  12  14   0      842.72      892.97     37.83 o 
  14  14   0      269.76      297.22     25.66 o 
   1  15   0        5.03        5.10      5.29 o 
   3  15   0      125.06      143.97      9.14 o 
   5  15   0      581.46      591.35     28.59 o 
   7  15   0       39.19       42.87     13.03 o 
   9  15   0       28.42       29.60     11.36 o 
  11  15   0      209.13      216.35     19.76 o 
  13  15   0       79.01       43.58     11.34 o 
   0  16   0       76.61       78.16     13.02 o 
   2  16   0      312.46      338.99     14.74 o 
   4  16   0      368.32      444.71     21.06 o 
   6  16   0      203.87      258.42     27.48 o 
   8  16   0       52.51       93.20     16.48 o 
  10  16   0       15.54        7.07     10.68 o 
   1  17   0      320.79      372.62     19.43 o 
   3  17   0       76.45       78.00     11.73 o 
   5  17   0        1.47        8.19      8.69 o 
   7  17   0       73.66       89.58     15.77 o 
   9  17   0       26.37       32.80     13.08 o 
   0  18   0      359.60      457.23     39.95 o 
   2  18   0      103.83       91.02     13.04 o 
   4  18   0       18.94        6.97      8.96 o 
 -23   1   1        0.80        4.78     11.48 o 
 -21   1   1       12.91        7.09     14.88 o 
 -19   1   1       55.38       56.25      9.66 o 
 -17   1   1      236.41      221.68      8.31 o 
 -15   1   1       17.85       19.15      3.72 o 
 -13   1   1        0.07       -0.72      2.94 o 
 -11   1   1        0.27        3.10      2.61 o 
  -9   1   1      333.84      373.14      9.13 o 
  -7   1   1      335.03      326.46      7.79 o 
  -5   1   1      213.48      226.22      6.39 o 
  -3   1   1     7631.30     7942.61    152.41 o 
  -1   1   1     2225.87     2468.00     33.49 o 
   1   1   1     2495.81     2569.90     39.31 o 
   3   1   1     1059.85     1136.83     16.81 o 
   5   1   1      197.63      167.85      3.78 o 
   7   1   1       95.93       98.82      4.17 o 
   9   1   1      145.06      122.17      4.26 o 
  11   1   1       45.25       48.37      3.80 o 
  13   1   1      168.19      184.16      6.53 o 
  15   1   1     1819.90     1761.68     55.28 o 
  17   1   1     2451.05     2328.62     71.12 o 
  19   1   1      494.36      493.57     27.80 o 
  21   1   1       19.30       20.50     12.10 o 
 -22   2   1       38.46       30.67     26.51 o 
 -20   2   1       76.50       68.53     10.46 o 
 -18   2   1      252.51      232.51      9.28 o 
 -16   2   1      162.73      158.70      6.81 o 
 -14   2   1      951.30      867.13     15.58 o 
 -12   2   1       48.89       44.86      3.68 o 
 -10   2   1      186.03      179.40      7.60 o 
  -8   2   1     1338.10     1402.72     23.65 o 
  -6   2   1     1296.15     1345.83     24.53 o 
  -4   2   1       48.10       59.29      6.17 o 
  -2   2   1    19699.74    19286.26    223.13 o 
   0   2   1      954.09      940.82     13.67 o 
   2   2   1       36.51       19.04      2.93 o 
   4   2   1     1766.15     1952.47     75.20 o 
   6   2   1     1618.53     1711.38     27.77 o 
   8   2   1        1.58        2.26      2.17 o 
  10   2   1        9.07       -2.23      2.26 o 
  12   2   1        7.13        9.02      3.13 o 
  14   2   1      350.71      348.07     12.34 o 
  16   2   1      696.34      687.85     30.61 o 
  18   2   1     1487.77     1547.50     53.47 o 
  20   2   1      826.58      820.41     37.38 o 
  22   2   1       51.77       38.58     11.13 o 
 -23   3   1       90.65      111.70     20.17 o 
 -21   3   1      124.61      107.85     12.22 o 
 -19   3   1        6.37        5.58      5.17 o 
 -17   3   1       26.81       28.61      4.87 o 
 -15   3   1      143.99      116.40      6.54 o 
 -13   3   1     1417.73     1408.90     24.00 o 
 -11   3   1      353.91      377.22     12.19 o 
  -9   3   1        4.45        9.26      3.21 o 
  -7   3   1      599.26      715.80     15.46 o 
  -5   3   1     6033.18     6066.11     89.41 o 
  -3   3   1    22835.69    22439.23    256.51 o 
  -1   3   1    12029.45    12369.17    178.06 o 
   1   3   1   103932.10   103065.45   2148.30 o 
   3   3   1    12179.11    13326.37    193.90 o 
   5   3   1      358.23      381.57      8.69 o 
   7   3   1      910.58      858.03     16.22 o 
   9   3   1      236.53      193.79      6.98 o 
  11   3   1      480.26      414.42      9.83 o 
  13   3   1      772.04      711.40     15.79 o 
  15   3   1     1152.58     1219.75     27.70 o 
  17   3   1        9.16        3.54      9.20 o 
  19   3   1      445.86      481.64     21.83 o 
  21   3   1      378.09      443.64     22.17 o 
 -22   4   1       74.57       59.42     11.29 o 
 -20   4   1      204.87      191.87     14.52 o 
 -18   4   1      528.86      530.36     15.85 o 
 -16   4   1     1870.86     1795.11     30.69 o 
 -14   4   1      510.17      507.84     12.54 o 
 -12   4   1     1003.74      978.68     22.06 o 
 -10   4   1        4.48       -0.20      3.00 o 
  -8   4   1     1208.29     1159.31     23.25 o 
  -6   4   1    17759.10    18801.70    283.31 o 
  -4   4   1    16529.05    16949.55    193.65 o 
  -2   4   1     2832.56     2723.77     34.83 o 
   0   4   1       47.30       54.72      3.12 o 
   2   4   1     5686.35     5694.21     84.89 o 
   4   4   1      199.51      235.75      7.61 o 
   6   4   1     4463.17     5186.89    121.26 o 
   8   4   1        1.78        8.95      2.97 o 
  10   4   1       70.46       49.56      4.46 o 
  12   4   1      589.38      573.59     12.64 o 
  14   4   1      992.07      965.48     23.39 o 
  16   4   1      681.16      627.49     28.50 o 
  18   4   1      241.07      239.32     18.39 o 
  20   4   1       52.05       64.51     11.52 o 
 -21   5   1       46.46       53.98     17.23 o 
 -19   5   1        8.02        8.53      5.51 o 
 -17   5   1        2.13        2.95      5.40 o 
 -15   5   1      460.21      449.74     13.76 o 
 -13   5   1      161.93      173.55      9.26 o 
 -11   5   1        1.12       -5.07      3.38 o 
  -9   5   1      660.32      714.31     16.84 o 
  -7   5   1     1344.61     1473.55     53.00 o 
  -5   5   1     7968.73     8220.53     95.41 o 
  -3   5   1       19.21       30.60      1.87 o 
  -1   5   1     2891.45     2780.25     42.77 o 
   1   5   1     9342.60     9424.92    155.31 o 
   3   5   1     3480.41     3771.94     52.45 o 
   5   5   1     3138.60     2883.68     45.35 o 
   7   5   1      108.34      125.52      6.37 o 
   9   5   1      465.87      408.53     12.21 o 
  11   5   1      170.83      201.86      8.17 o 
  13   5   1     7305.69     7150.10    100.50 o 
  15   5   1       10.19        9.62      5.96 o 
  17   5   1        1.31       -0.70      6.73 o 
  19   5   1        1.69        8.82      8.65 o 
  21   5   1      206.85      220.06     17.38 o 
 -22   6   1        3.97       -1.96     10.45 o 
 -20   6   1        4.70        2.37      8.09 o 
 -18   6   1      131.81      132.61      8.93 o 
 -16   6   1       69.98       61.13      6.51 o 
 -14   6   1     3078.76     3059.41     85.85 o 
 -12   6   1     1624.77     1534.84     31.87 o 
 -10   6   1      168.72      191.44      8.33 o 
  -8   6   1     1368.97     1427.24     22.53 o 
  -6   6   1      133.24      101.14      4.44 o 
  -4   6   1     1746.76     1700.46     23.25 o 
  -2   6   1     3764.58     3641.09     55.60 o 
   0   6   1      161.01      125.46     13.06 o 
   2   6   1      182.30      139.47      5.61 o 
   4   6   1    16550.60    18139.98    240.69 o 
   6   6   1      405.38      469.60     12.98 o 
   8   6   1      234.44      293.69     12.10 o 
  10   6   1       98.41       93.46      6.09 o 
  12   6   1     2619.47     2628.64     45.39 o 
  14   6   1        6.18        9.39      4.75 o 
  16   6   1       27.97       16.70      6.13 o 
  18   6   1       30.29       34.18      9.41 o 
  20   6   1      307.86      343.24     20.06 o 
 -21   7   1       16.87       16.98     11.42 o 
 -19   7   1        1.40       -1.64      6.11 o 
 -17   7   1       43.73       50.87      8.36 o 
 -15   7   1       81.48       77.29      7.00 o 
 -13   7   1     2911.35     2672.11     55.35 o 
 -11   7   1      142.99      146.53      6.85 o 
  -9   7   1     1230.85     1196.62     20.09 o 
  -7   7   1     1630.55     1657.75     23.49 o 
  -5   7   1     1446.29     1590.27     22.41 o 
  -3   7   1     1774.44     1869.90     27.90 o 
  -1   7   1     2044.18     1932.91     31.83 o 
   1   7   1     3532.88     3292.39     66.75 o 
   3   7   1     9074.04     9642.44    130.16 o 
   5   7   1     1768.68     1881.75     28.95 o 
   7   7   1     2471.96     2554.73     38.26 o 
   9   7   1      493.48      520.21     11.97 o 
  11   7   1     2424.03     2384.83     41.84 o 
  13   7   1       95.23      117.69     10.07 o 
  15   7   1        4.13       11.16      5.78 o 
  17   7   1      556.66      676.34     25.84 o 
  19   7   1      226.31      238.06     16.91 o 
 -20   8   1       96.58      105.89     13.13 o 
 -18   8   1       58.83       60.60      8.87 o 
 -16   8   1       48.86       44.13      8.17 o 
 -14   8   1     1349.35     1388.06     33.09 o 
 -12   8   1      157.60      200.50     28.89 o 
 -10   8   1        3.98        6.69      4.54 o 
  -8   8   1     3888.61     3981.54     56.25 o 
  -6   8   1      102.88      147.20      4.83 o 
  -4   8   1     1761.92     1691.77     26.06 o 
  -2   8   1     1539.75     1430.21     25.15 o 
   0   8   1        0.82       -1.49      2.72 o 
   2   8   1      500.04      509.26     11.79 o 
   4   8   1     1965.13     1970.26     30.37 o 
   6   8   1      782.20      759.96     14.64 o 
   8   8   1      121.98      144.99      7.43 o 
  10   8   1     1944.85     1974.95     32.31 o 
  12   8   1       36.44       28.06      4.85 o 
  14   8   1        0.68        0.88      4.65 o 
  16   8   1       28.77       25.80      7.00 o 
  18   8   1      199.31      219.96     16.35 o 
  20   8   1      298.88      325.59     28.80 o 
 -19   9   1      272.90      354.27     19.81 o 
 -17   9   1       80.66       76.60     12.12 o 
 -15   9   1        8.39       21.86     12.26 o 
 -13   9   1      657.63      631.10     27.08 o 
 -11   9   1        2.77        4.24      7.57 o 
  -9   9   1      141.20      127.78      5.35 o 
  -7   9   1      115.98      120.41      4.83 o 
  -5   9   1      124.23      117.66      4.93 o 
  -3   9   1      508.01      499.24     10.64 o 
  -1   9   1       10.13        1.81      3.00 o 
   1   9   1       41.99       56.78      6.60 o 
   3   9   1     2985.68     2923.48     43.21 o 
   5   9   1      970.52     1034.64     18.58 o 
   7   9   1     1375.91     1460.58     24.58 o 
   9   9   1     1694.47     1802.81     29.97 o 
  11   9   1     1947.80     2036.00     33.73 o 
  13   9   1      333.32      353.38     12.74 o 
  15   9   1        0.00       -1.39      5.70 o 
  17   9   1      165.82      159.90     17.98 o 
  19   9   1       22.34       19.17     12.49 o 
 -18  10   1       97.06      130.63     13.51 o 
 -16  10   1       43.67       51.89      9.69 o 
 -14  10   1      744.98      769.38     32.15 o 
 -12  10   1      693.17      621.87     27.21 o 
 -10  10   1       39.32       48.05     10.27 o 
  -8  10   1      103.33      104.73      6.75 o 
  -6  10   1       12.16       16.78      3.85 o 
  -4  10   1      294.47      286.28      8.10 o 
  -2  10   1        0.79       -3.56      4.72 o 
   0  10   1       15.67       15.92      6.21 o 
   2  10   1      248.93      249.13      9.11 o 
   4  10   1     1192.65     1180.74     23.93 o 
   6  10   1     1368.80     1446.55     24.56 o 
   8  10   1     4217.77     4289.87     62.49 o 
  10  10   1      610.57      637.77     14.96 o 
  12  10   1      133.11      130.32      9.32 o 
  14  10   1      115.10      117.51     11.74 o 
  16  10   1       12.22        8.81      7.90 o 
  18  10   1       33.10       39.85     18.56 o 
 -17  11   1        3.75       10.12      8.55 o 
 -15  11   1        3.77       25.81     10.76 o 
 -13  11   1      667.52      660.04     29.66 o 
 -11  11   1        0.50        3.21      7.62 o 
  -9  11   1        2.45        8.93      8.46 o 
  -7  11   1      210.83      200.82      9.09 o 
  -5  11   1       22.96       22.32      4.29 o 
  -3  11   1        4.99        2.88      3.66 o 
  -1  11   1        0.00        4.75      5.11 o 
   1  11   1      137.85      100.31      7.17 o 
   3  11   1      189.33      209.93      8.56 o 
   5  11   1       22.08       27.61      4.43 o 
   7  11   1        7.99        6.37      4.13 o 
   9  11   1      132.99      142.14     12.76 o 
  11  11   1     1179.49     1134.60     33.06 o 
  13  11   1       16.58       14.95      7.92 o 
  15  11   1        8.48       11.52      8.43 o 
  17  11   1       12.44        7.96     11.22 o 
 -18  12   1       19.56       26.26     10.66 o 
 -16  12   1        5.23       -6.43      7.89 o 
 -14  12   1      211.23      182.76     24.73 o 
 -12  12   1      394.96      381.78     22.43 o 
 -10  12   1       47.70       32.10     10.36 o 
  -8  12   1      318.97      261.56     17.93 o 
  -6  12   1      166.61      218.85     10.04 o 
  -4  12   1       23.02       19.29      4.62 o 
  -2  12   1      535.89      479.11     16.03 o 
   0  12   1       18.32       16.61      5.14 o 
   2  12   1      278.94      277.96     10.01 o 
   4  12   1       42.00       42.70      5.45 o 
   6  12   1      339.95      399.34     14.26 o 
   8  12   1     1159.31     1135.58     33.17 o 
  10  12   1      325.92      352.01     17.48 o 
  12  12   1      129.63       88.10     11.05 o 
  14  12   1       21.79       16.56      8.74 o 
  16  12   1       20.32       15.63     11.27 o 
 -15  13   1      136.85      163.02     20.65 o 
 -13  13   1        3.99       16.04     10.80 o 
 -11  13   1      405.13      456.89     26.33 o 
  -9  13   1      437.40      386.04     29.41 o 
  -7  13   1        3.37        2.34      8.19 o 
  -5  13   1       57.66       58.68      6.13 o 
  -3  13   1      119.36      135.73      7.86 o 
  -1  13   1        0.55       -5.87      4.68 o 
   1  13   1      425.11      400.98     17.58 o 
   3  13   1      112.20      135.47      8.15 o 
   5  13   1     1150.89     1244.55     29.13 o 
   7  13   1       55.05       67.79     11.86 o 
   9  13   1      111.06      125.78     15.14 o 
  11  13   1      812.32      823.92     28.36 o 
  13  13   1       66.20       72.46     12.01 o 
  15  13   1       62.94       48.75     14.62 o 
 -14  14   1        0.98       10.87     12.65 o 
 -12  14   1        6.46       21.34     10.75 o 
 -10  14   1      136.07      179.70     17.18 o 
  -8  14   1      446.12      398.78     23.56 o 
  -6  14   1      214.27      189.18     24.40 o 
  -4  14   1        1.82        0.57      6.30 o 
  -2  14   1        6.03       -3.93      5.58 o 
   0  14   1        8.18        6.89      5.13 o 
   2  14   1      130.40      161.69      9.15 o 
   4  14   1       38.93       51.05      6.60 o 
   6  14   1      360.70      335.40     21.12 o 
   8  14   1       68.25       74.55     13.17 o 
  10  14   1      351.53      372.83     19.13 o 
  12  14   1      308.91      242.57     16.84 o 
  14  14   1      203.46      171.85     25.88 o 
 -13  15   1      302.35      305.25     23.90 o 
 -11  15   1       83.50       78.40     14.75 o 
  -9  15   1       68.83       63.01     13.32 o 
  -7  15   1       29.02       29.54     11.35 o 
  -5  15   1     1153.66     1157.65     42.34 o 
  -3  15   1      299.74      314.57     16.80 o 
  -1  15   1       62.86       75.57      7.64 o 
   1  15   1        3.53       -3.06      5.09 o 
   3  15   1      634.46      650.69     18.12 o 
   5  15   1      472.81      433.06     19.47 o 
   7  15   1       20.11       28.95     14.05 o 
   9  15   1       75.44       47.70     13.05 o 
  11  15   1       64.16       75.11     14.66 o 
 -12  16   1       18.60        2.90     11.49 o 
 -10  16   1        0.61       -2.93      9.78 o 
  -8  16   1      129.22      120.60     21.70 o 
  -6  16   1        3.13       10.95     12.41 o 
  -4  16   1       16.02       26.69     10.97 o 
  -2  16   1      385.51      365.99     16.09 o 
   0  16   1       91.03      112.48      9.05 o 
   2  16   1      350.27      380.83     14.25 o 
   4  16   1      342.40      418.12     20.38 o 
   6  16   1       63.00       54.91     10.63 o 
   8  16   1       97.82      111.77     12.84 o 
  10  16   1       10.84       20.52     12.07 o 
  -9  17   1       67.56       66.39     14.46 o 
  -7  17   1        0.63       14.94     11.05 o 
  -5  17   1      123.81      137.50     28.96 o 
  -3  17   1       14.52       11.10      8.76 o 
  -1  17   1       46.31       54.77      9.22 o 
   1  17   1       61.78       68.51      8.35 o 
   3  17   1       36.72       37.75     10.14 o 
   5  17   1       11.10        8.49      8.62 o 
   7  17   1       91.46      120.87     13.49 o 
  -6  18   1       63.87       45.09     11.28 o 
  -4  18   1      181.88      158.86     15.22 o 
  -2  18   1       27.73       25.60     12.75 o 
   0  18   1       91.28      108.10     11.39 o 
   2  18   1       59.21       48.07     12.62 o 
   4  18   1        0.18       -3.35      8.92 o 
 -22   0   2       13.46       42.37     17.59 o 
 -20   0   2      115.18      138.74     11.47 o 
 -18   0   2      138.11      148.00      9.23 o 
 -16   0   2      435.65      422.70     13.83 o 
 -14   0   2      740.19      730.06     24.53 o 
 -12   0   2     1920.79     2006.97     43.95 o 
 -10   0   2    36586.26    37653.21    841.34 o 
  -8   0   2       88.51       59.66      8.71 o 
  -6   0   2     3699.13     4256.50    144.18 o 
  -4   0   2        8.54       13.70      5.61 o 
  -2   0   2    13177.28    13202.44    425.38 o 
   0   0   2    26714.43    25481.86    475.01 o 
   2   0   2     6853.13     6541.02    154.39 o 
   4   0   2      271.45      252.74      7.40 o 
   6   0   2      933.23      962.53     18.28 o 
   8   0   2     2397.50     2494.46     43.75 o 
  10   0   2       95.09       67.95      4.92 o 
  12   0   2        3.56       -3.53      3.37 o 
  14   0   2     2080.60     1918.30     83.25 o 
  16   0   2     3196.74     3005.69    122.83 o 
  18   0   2      132.67      136.18     23.77 o 
  20   0   2       18.11        6.96     16.09 o 
 -23   1   2       19.19       24.66     12.53 o 
 -21   1   2        1.52       -5.76     10.29 o 
 -19   1   2      270.70      255.16     11.38 o 
 -17   1   2     1379.84     1222.99     23.55 o 
 -15   1   2      262.95      279.58      7.63 o 
 -13   1   2     1070.63     1086.51     17.66 o 
 -11   1   2     4252.60     4526.58     58.30 o 
  -9   1   2       81.05       97.13      5.45 o 
  -7   1   2    11465.88    12345.92    177.54 o 
  -5   1   2     1360.87     1512.00     23.54 o 
  -3   1   2    39825.09    38668.48    467.50 o 
  -1   1   2    30530.49    30240.82    675.27 o 
   1   1   2     1434.05     1485.59     19.63 o 
   3   1   2       25.78       31.59      3.01 o 
   5   1   2     5745.68     5443.12     74.09 o 
   7   1   2     3665.45     3898.94     53.90 o 
   9   1   2      261.02      361.28      7.21 o 
  11   1   2      135.41      123.07      4.52 o 
  13   1   2       40.81       59.18     10.28 o 
  15   1   2     1170.61     1126.77     41.12 o 
  17   1   2       93.67       96.55     15.06 o 
  19   1   2       49.67       47.53     13.32 o 
  21   1   2       57.83       63.55     15.39 o 
 -22   2   2       73.11       57.17     14.32 o 
 -20   2   2        2.71       -0.49      5.11 o 
 -18   2   2      225.31      193.36      7.91 o 
 -16   2   2      361.43      322.69      8.59 o 
 -14   2   2        0.30        2.81      3.32 o 
 -12   2   2       12.05        8.87      3.02 o 
 -10   2   2      402.42      434.43     10.58 o 
  -8   2   2     1296.63     1419.00     33.23 o 
  -6   2   2      564.23      525.50      9.33 o 
  -4   2   2     9266.15     9319.65    150.70 o 
  -2   2   2       48.22       64.67      3.42 o 
   0   2   2    11892.48    12398.23    416.86 o 
   2   2   2      638.88      686.14     11.77 o 
   4   2   2      330.94      253.55      6.84 o 
   6   2   2     9454.37     9236.28    137.00 o 
   8   2   2      431.25      506.86      9.86 o 
  10   2   2     1190.38     1133.52     18.94 o 
  12   2   2      328.36      334.25     11.62 o 
  14   2   2     5856.51     5528.53    149.18 o 
  16   2   2      506.02      482.75     25.89 o 
  18   2   2      415.17      429.20     25.89 o 
  20   2   2      159.43      172.70     19.56 o 
 -23   3   2        9.63       -3.01     10.85 o 
 -21   3   2        0.55       -2.92      7.24 o 
 -19   3   2      222.40      206.59      9.28 o 
 -17   3   2      769.01      771.90     17.14 o 
 -15   3   2       79.26       75.83      5.92 o 
 -13   3   2     4799.28     4779.60     74.19 o 
 -11   3   2      699.70      733.14     17.32 o 
  -9   3   2     1147.53     1343.09     26.32 o 
  -7   3   2      622.26      749.20     14.33 o 
  -5   3   2       27.91       34.02      2.79 o 
  -3   3   2     3267.63     2794.44     42.28 o 
  -1   3   2     3701.48     3604.49     45.52 o 
   1   3   2     1802.35     1922.81     34.15 o 
   3   3   2    13509.91    13731.33    226.18 o 
   5   3   2     8294.10     9208.78    213.20 o 
   7   3   2        4.07        4.94      3.98 o 
   9   3   2      365.87      352.48      9.20 o 
  11   3   2      164.75      183.35      6.42 o 
  13   3   2     1131.44     1106.36     22.47 o 
  15   3   2      192.33      182.26     16.20 o 
  17   3   2      332.79      313.54     21.85 o 
  19   3   2       33.33       29.08     12.67 o 
  21   3   2       78.90       98.52     19.67 o 
 -22   4   2        0.00        5.02     11.74 o 
 -20   4   2       30.60       35.23      7.20 o 
 -18   4   2       24.17       19.54      4.98 o 
 -16   4   2       75.77       82.18      6.23 o 
 -14   4   2      587.86      609.68     16.85 o 
 -12   4   2     1171.50     1200.72     25.60 o 
 -10   4   2      548.47      569.25     14.48 o 
  -8   4   2     2257.98     2453.34     39.44 o 
  -6   4   2      678.11      761.01     14.48 o 
  -4   4   2      274.02      325.02      5.70 o 
  -2   4   2     1747.85     1661.63     26.52 o 
   0   4   2     2980.81     3032.32     54.23 o 
   2   4   2      167.98      174.12      9.82 o 
   4   4   2     4372.65     4868.57     90.00 o 
   6   4   2      313.06      263.01      9.00 o 
   8   4   2      178.72      166.76      7.54 o 
  10   4   2      107.24      150.23      8.10 o 
  12   4   2      216.21      215.94     10.19 o 
  14   4   2       73.00       83.60      9.62 o 
  16   4   2      511.51      496.15     30.57 o 
  18   4   2      555.59      646.59     32.31 o 
  20   4   2       79.51       94.95     12.85 o 
 -21   5   2       10.39        6.18      6.07 o 
 -19   5   2      111.46      121.59      8.77 o 
 -17   5   2       23.09       26.87      5.16 o 
 -15   5   2     2047.06     1962.99     39.85 o 
 -13   5   2      226.44      272.01     10.79 o 
 -11   5   2      630.75      613.09     15.81 o 
  -9   5   2       67.75       77.67      3.98 o 
  -7   5   2     1579.73     1556.14     23.71 o 
  -5   5   2      311.72      386.54      9.10 o 
  -3   5   2     9587.54     9297.45    135.75 o 
  -1   5   2     3490.14     3403.95     51.75 o 
   1   5   2      576.74      703.95     13.43 o 
   3   5   2     3164.08     3490.62     54.48 o 
   5   5   2        0.16        8.70      3.06 o 
   7   5   2       83.39      145.06     10.35 o 
   9   5   2      249.36      230.78      9.40 o 
  11   5   2     2714.27     2672.50     50.67 o 
  13   5   2      308.08      314.47     12.71 o 
  15   5   2       66.19       55.53     11.68 o 
  17   5   2      332.13      331.84     22.45 o 
  19   5   2       36.50       38.74     10.54 o 
 -22   6   2       85.75       68.61     14.50 o 
 -20   6   2      187.06      232.49     15.48 o 
 -18   6   2       22.57       23.40      5.36 o 
 -16   6   2      468.75      465.56     16.58 o 
 -14   6   2       47.32       45.29      6.45 o 
 -12   6   2      635.14      653.06     18.62 o 
 -10   6   2       27.79       28.37      3.24 o 
  -8   6   2        0.97        0.05      2.81 o 
  -6   6   2     1041.80     1129.90     16.57 o 
  -4   6   2      361.42      375.03      9.22 o 
  -2   6   2      486.50      456.74      9.56 o 
   0   6   2      811.14      791.21     13.64 o 
   2   6   2     4427.61     4273.55     74.01 o 
   4   6   2     5551.62     5800.74     80.30 o 
   6   6   2      161.71      170.66      6.93 o 
   8   6   2      120.24      155.29      8.57 o 
  10   6   2      985.19      951.86     22.62 o 
  12   6   2     1449.56     1451.46     31.64 o 
  14   6   2       63.63       53.52      8.06 o 
  16   6   2       14.19       11.59      7.84 o 
  18   6   2      190.20      222.65     16.33 o 
  20   6   2      153.50      177.55     16.59 o 
 -21   7   2       31.72       25.42      8.02 o 
 -19   7   2       65.15       53.43      8.48 o 
 -17   7   2      245.98      269.38     16.86 o 
 -15   7   2        0.06       -0.39      4.84 o 
 -13   7   2       36.30       26.69      5.65 o 
 -11   7   2       86.84       84.72      6.49 o 
  -9   7   2       74.79       79.65     10.12 o 
  -7   7   2     1390.75     1493.61     21.51 o 
  -5   7   2     3969.87     4182.00     58.52 o 
  -3   7   2     1326.01     1493.82     28.88 o 
  -1   7   2      894.13      971.28     20.51 o 
   1   7   2      500.98      549.27     12.29 o 
   3   7   2       17.97       26.68      3.67 o 
   5   7   2      549.47      569.87     11.14 o 
   7   7   2      727.09      734.90     13.75 o 
   9   7   2       71.67       50.76      6.32 o 
  11   7   2      160.68      167.63      9.83 o 
  13   7   2      129.00      111.09      9.91 o 
  15   7   2      227.33      206.03     12.16 o 
  17   7   2       95.41       94.54     11.98 o 
  19   7   2       35.92       33.13     10.60 o 
 -20   8   2       57.16       75.53      9.80 o 
 -18   8   2      450.11      489.43     18.49 o 
 -16   8   2      108.14      130.97     11.45 o 
 -14   8   2        0.01       -2.26      6.20 o 
 -12   8   2       84.17       88.92      9.09 o 
 -10   8   2      305.25      265.74     10.38 o 
  -8   8   2      355.18      384.63     11.11 o 
  -6   8   2      699.86      717.67     14.76 o 
  -4   8   2       60.49       40.68      3.80 o 
  -2   8   2       99.26      109.81      6.19 o 
   0   8   2     4639.20     4676.19     80.36 o 
   2   8   2      269.86      233.74      7.30 o 
   4   8   2       53.18       64.07      4.14 o 
   6   8   2       25.74       34.77      6.80 o 
   8   8   2     1018.50     1035.86     19.62 o 
  10   8   2      117.00      100.01      6.48 o 
  12   8   2       13.01       19.49      5.34 o 
  14   8   2        6.50        4.01      5.14 o 
  16   8   2       14.98       14.03      6.93 o 
  18   8   2       56.96       57.82     11.54 o 
 -19   9   2       74.11      115.48     11.06 o 
 -17   9   2        0.04        4.63     10.72 o 
 -15   9   2        6.19        4.66      6.55 o 
 -13   9   2      283.55      288.53     20.19 o 
 -11   9   2      180.94      163.99     11.53 o 
  -9   9   2        1.51        0.10      5.36 o 
  -7   9   2      381.23      372.65     10.01 o 
  -5   9   2       77.96       80.77      4.99 o 
  -3   9   2      142.84      132.05      5.33 o 
  -1   9   2      621.83      642.41     16.30 o 
   1   9   2      631.08      638.96     16.33 o 
   3   9   2     2006.79     1845.47     32.45 o 
   5   9   2     2316.66     2400.85     34.68 o 
   7   9   2        0.67        3.19      3.59 o 
   9   9   2     1543.68     1500.63     26.47 o 
  11   9   2       28.54       14.61      4.53 o 
  13   9   2        0.82       -4.39      4.85 o 
  15   9   2        1.53        8.05      6.46 o 
  17   9   2       15.58        9.20      9.26 o 
 -20  10   2      260.07      261.65     18.43 o 
 -18  10   2       98.30       77.23     14.03 o 
 -16  10   2       58.03       67.30     11.22 o 
 -14  10   2      251.67      252.94     18.42 o 
 -12  10   2      219.77      192.63     34.17 o 
 -10  10   2      146.18      104.19     12.48 o 
  -8  10   2      132.40      131.02     10.12 o 
  -6  10   2      155.91      149.69      6.72 o 
  -4  10   2      112.86      112.36      7.14 o 
  -2  10   2     1755.09     1762.95     35.20 o 
   0  10   2      883.34      879.71     26.36 o 
   2  10   2      274.72      277.22      9.46 o 
   4  10   2     1197.86     1135.77     20.78 o 
   6  10   2      452.47      436.85     10.71 o 
   8  10   2        3.10       -2.00      3.57 o 
  10  10   2      467.76      417.49     12.26 o 
  12  10   2      221.81      231.03     10.69 o 
  14  10   2        0.70       -3.99      5.71 o 
  16  10   2       28.62       22.67     11.92 o 
 -19  11   2      340.30      439.53     23.04 o 
 -17  11   2      116.20      119.54     15.66 o 
 -15  11   2       56.69       61.53     12.59 o 
 -13  11   2      290.53      264.75     19.21 o 
 -11  11   2      118.56      117.66     13.86 o 
  -9  11   2        1.74       -0.69      7.37 o 
  -7  11   2      120.73      140.50     10.79 o 
  -5  11   2      166.48      168.72      8.54 o 
  -3  11   2       54.58       65.73      6.41 o 
  -1  11   2     1160.70     1168.91     26.22 o 
   1  11   2        3.51        2.91      4.42 o 
   3  11   2     2203.33     2167.68     34.67 o 
   5  11   2      829.64      829.14     23.17 o 
   7  11   2      206.66      195.10     10.05 o 
   9  11   2        5.83       14.39      4.73 o 
  11  11   2      198.36      157.22     12.43 o 
  13  11   2        6.83        9.18      8.91 o 
  15  11   2        4.14        2.04      7.85 o 
  17  11   2      133.18      141.24     36.06 o 
 -18  12   2      212.56      290.33     20.41 o 
 -16  12   2       22.25       48.43     12.41 o 
 -14  12   2      100.68      131.69     15.62 o 
 -12  12   2      694.55      663.27     30.11 o 
 -10  12   2       78.01      102.36     34.59 o 
  -8  12   2       21.11       33.26      7.92 o 
  -6  12   2      275.39      289.64     22.16 o 
  -4  12   2      650.53      688.64     18.90 o 
  -2  12   2      829.74      812.01     20.93 o 
   0  12   2       45.73       47.48      6.33 o 
   2  12   2      154.14      138.20      7.13 o 
   4  12   2     1040.45     1140.21     20.00 o 
   6  12   2      253.21      248.08     11.17 o 
   8  12   2      268.74      260.55     11.03 o 
  10  12   2        3.77        9.77      7.33 o 
  12  12   2        2.43        9.74      7.49 o 
  14  12   2        0.53       -2.23      7.98 o 
  16  12   2      176.46      201.58     21.17 o 
 -17  13   2       16.59       48.60     13.47 o 
 -15  13   2        5.54       -2.56      9.66 o 
 -13  13   2       41.28       24.77     10.94 o 
 -11  13   2        0.48        0.51     11.90 o 
  -9  13   2        5.10        7.68      9.47 o 
  -7  13   2      674.29      616.79     22.62 o 
  -5  13   2        6.52       11.08      6.74 o 
  -3  13   2      152.21      168.39     16.08 o 
  -1  13   2      393.18      397.19     14.32 o 
   1  13   2      213.53      219.35      9.50 o 
   3  13   2        9.18       -1.18      4.13 o 
   5  13   2     1186.48     1200.02     25.52 o 
   7  13   2        0.60       -0.20      5.47 o 
   9  13   2      485.42      512.05     20.98 o 
  11  13   2      133.60      169.81     13.80 o 
  13  13   2       74.37       78.39     11.77 o 
 -14  14   2       21.53       46.36     19.55 o 
 -12  14   2      121.23      124.57     15.78 o 
 -10  14   2      129.54      101.47     21.13 o 
  -8  14   2       96.46       77.58     12.73 o 
  -6  14   2       55.07       85.47     10.57 o 
  -4  14   2        0.12       -4.44      6.92 o 
  -2  14   2       23.59       11.89      6.20 o 
   0  14   2       39.90       32.27      6.43 o 
   2  14   2      230.78      259.76     14.25 o 
   4  14   2      461.85      518.21     15.79 o 
   6  14   2        0.83       -3.25      6.02 o 
   8  14   2       77.73       50.55      9.73 o 
  10  14   2       39.05       35.96     15.37 o 
  12  14   2      278.70      256.14     20.88 o 
 -13  15   2      106.20      139.63     17.52 o 
 -11  15   2       14.63        6.75     18.73 o 
  -9  15   2       58.43       78.94     20.29 o 
  -7  15   2       52.75       61.23     13.12 o 
  -5  15   2      214.87      206.90     20.41 o 
  -3  15   2       17.11       -3.10      7.47 o 
  -1  15   2      195.63      200.88     11.77 o 
   1  15   2      141.20      122.78      8.85 o 
   3  15   2       17.48       13.62      5.99 o 
   5  15   2      465.80      486.12     15.79 o 
   7  15   2       10.44        1.00      7.37 o 
   9  15   2      119.80      169.98     17.92 o 
  11  15   2       34.88       23.85     12.15 o 
 -12  16   2       25.58       32.79     15.83 o 
 -10  16   2       39.85       32.19     12.38 o 
  -8  16   2      103.65       73.80     14.26 o 
  -6  16   2      213.18      199.20     18.87 o 
  -4  16   2       16.12       14.22      9.88 o 
  -2  16   2       17.03       17.20      8.29 o 
   0  16   2        1.10       -0.06      5.55 o 
   2  16   2      259.04      273.76     12.57 o 
   4  16   2       46.36       52.84     13.54 o 
   6  16   2       37.31       12.61      8.70 o 
   8  16   2        6.37       11.19     12.12 o 
  10  16   2       47.22       24.37     13.05 o 
  -9  17   2        3.71       27.83     12.54 o 
  -7  17   2        0.46       12.49     11.26 o 
  -5  17   2      131.60      131.99     16.69 o 
  -3  17   2      118.00       94.22     12.19 o 
  -1  17   2      338.08      396.74     17.56 o 
   1  17   2       35.80       38.30      8.78 o 
   3  17   2       38.01       37.09     10.05 o 
   5  17   2       10.05       14.22     12.04 o 
   7  17   2       44.60       48.09     10.84 o 
  -6  18   2       11.39        3.72     10.97 o 
  -4  18   2       14.82       -6.59      9.02 o 
  -2  18   2        3.08       -1.72      7.90 o 
   0  18   2        9.51       -2.62      7.75 o 
   2  18   2       39.59       32.69     13.45 o 
 -23   1   3       26.14       28.02     12.29 o 
 -21   1   3        5.41        7.27      5.19 o 
 -19   1   3       33.94       25.40      5.32 o 
 -17   1   3       76.34       79.38      5.66 o 
 -15   1   3        0.07       -3.14      2.83 o 
 -13   1   3      353.73      364.13      9.23 o 
 -11   1   3      435.47      564.62     20.35 o 
  -9   1   3     2103.28     2569.61     77.52 o 
  -7   1   3      135.92      128.36      4.97 o 
  -5   1   3       43.09       50.95      3.50 o 
  -3   1   3     3782.02     3651.26     61.38 o 
  -1   1   3      827.37      762.72     15.10 o 
   1   1   3     1750.17     1621.82     23.47 o 
   3   1   3       38.69       31.18      3.67 o 
   5   1   3     5131.85     5342.89     81.00 o 
   7   1   3     4100.52     4387.54     68.02 o 
   9   1   3      623.18      620.03     14.06 o 
  11   1   3       19.24       16.33      7.98 o 
  13   1   3       21.29       16.98      7.62 o 
  15   1   3      245.94      258.89     19.57 o 
  17   1   3       19.66        8.20     22.20 o 
  19   1   3        1.67       -4.25     10.57 o 
 -24   2   3       29.11       30.15     13.35 o 
 -22   2   3       10.40       11.59      7.42 o 
 -20   2   3       19.17        9.68      4.64 o 
 -18   2   3      175.59      152.11      8.66 o 
 -16   2   3       89.06       72.58      5.67 o 
 -14   2   3      417.05      434.73     10.65 o 
 -12   2   3      821.48      873.59     15.33 o 
 -10   2   3      812.45      914.94     30.05 o 
  -8   2   3     1231.76     1215.07     19.06 o 
  -6   2   3     2625.33     2695.33     44.60 o 
  -4   2   3      577.26      570.91     12.46 o 
  -2   2   3       41.30       44.13      2.69 o 
   0   2   3    11456.19    11616.65    234.79 o 
   2   2   3       53.73       52.17      2.79 o 
   4   2   3     1764.66     1789.70     29.61 o 
   6   2   3      182.31      268.84     12.66 o 
   8   2   3     3508.27     3755.42     59.56 o 
  10   2   3      980.87     1027.16     22.99 o 
  12   2   3       79.54       72.04     15.16 o 
  14   2   3       85.83       78.46     16.01 o 
  16   2   3      195.30      198.12     18.25 o 
  18   2   3       37.42       45.49     20.15 o 
  20   2   3      102.76      123.69     26.22 o 
 -23   3   3       15.13        8.82     10.90 o 
 -21   3   3      356.49      374.15     14.16 o 
 -19   3   3      755.78      800.11     18.22 o 
 -17   3   3      551.91      502.51     14.41 o 
 -15   3   3      553.35      560.58     13.21 o 
 -13   3   3     1981.00     1925.15     30.05 o 
 -11   3   3        1.86       -0.43      2.16 o 
  -9   3   3    15379.03    16631.12    240.84 o 
  -7   3   3     1440.23     1459.27     27.90 o 
  -5   3   3        5.88        2.53      2.68 o 
  -3   3   3     1879.13     1995.99     34.09 o 
  -1   3   3      288.84      328.34     15.93 o 
   1   3   3     2081.73     2147.81     54.70 o 
   3   3   3      158.26      155.49      6.47 o 
   5   3   3      670.66      774.35     13.37 o 
   7   3   3       57.68       48.45      5.81 o 
   9   3   3     1237.05     1181.52     25.39 o 
  11   3   3      180.65      182.39      9.20 o 
  13   3   3      241.59      207.96     13.31 o 
  15   3   3      942.75      892.82     38.03 o 
  17   3   3      398.11      388.32     25.21 o 
  19   3   3      120.70      109.36     16.76 o 
 -22   4   3       77.63       91.43     10.02 o 
 -20   4   3      151.05      181.50      9.21 o 
 -18   4   3      258.55      275.13     11.18 o 
 -16   4   3       46.64       41.34      5.59 o 
 -14   4   3        3.10        5.24      5.51 o 
 -12   4   3      250.40      291.00     10.67 o 
 -10   4   3      215.00      250.65      8.11 o 
  -8   4   3      158.81      149.93      5.85 o 
  -6   4   3      877.98      913.84     19.27 o 
  -4   4   3     1632.28     1646.78     26.76 o 
  -2   4   3        6.23        6.34      1.99 o 
   0   4   3     7068.62     6915.38     86.32 o 
   2   4   3     5671.27     5698.81     88.06 o 
   4   4   3      240.11      132.70      5.41 o 
   6   4   3     4020.86     4143.69     72.30 o 
   8   4   3      226.42      254.53      9.63 o 
  10   4   3      182.32      206.02     14.41 o 
  12   4   3      445.03      390.86     20.03 o 
  14   4   3      370.41      309.61     25.40 o 
  16   4   3       90.99      105.89     15.06 o 
  18   4   3       73.02      106.63     30.15 o 
  20   4   3        7.82        0.52     11.12 o 
 -23   5   3        3.34       23.03     18.66 o 
 -21   5   3      130.14      141.18     14.66 o 
 -19   5   3      182.10      185.07      9.22 o 
 -17   5   3       24.33       30.41      6.17 o 
 -15   5   3      773.13      820.02     21.10 o 
 -13   5   3       89.97       90.02      7.08 o 
 -11   5   3       82.78       92.37     12.22 o 
  -9   5   3     1509.24     1490.24     30.34 o 
  -7   5   3     3292.77     3403.00     53.03 o 
  -5   5   3      954.62      972.49     17.60 o 
  -3   5   3      114.87      117.26      5.72 o 
  -1   5   3        1.37        6.30      2.20 o 
   1   5   3       16.78       29.40     10.48 o 
   3   5   3     9266.99    10188.21    150.74 o 
   5   5   3      498.09      487.91     10.30 o 
   7   5   3      546.25      616.32     15.93 o 
   9   5   3       97.21       83.40      7.32 o 
  11   5   3      608.30      641.12     17.91 o 
  13   5   3      130.59      107.89     10.74 o 
  15   5   3      525.84      579.97     29.21 o 
  17   5   3      346.51      338.42     23.69 o 
  19   5   3       17.45       17.56     12.22 o 
 -22   6   3        0.24       -1.94      7.01 o 
 -20   6   3       67.58       63.49      7.70 o 
 -18   6   3       94.35       91.93      8.75 o 
 -16   6   3       26.38       27.58      6.12 o 
 -14   6   3      872.95      858.85     28.89 o 
 -12   6   3        4.35        6.61      4.23 o 
 -10   6   3      658.01      628.10     14.39 o 
  -8   6   3     3601.37     3568.59     56.13 o 
  -6   6   3      217.13      279.60      8.95 o 
  -4   6   3      539.57      550.29     12.01 o 
  -2   6   3      778.89      826.12     13.98 o 
   0   6   3      111.14      108.48      9.83 o 
   2   6   3     9934.91     9657.29    143.17 o 
   4   6   3     1020.21     1097.87     18.77 o 
   6   6   3      939.16     1022.03     22.16 o 
   8   6   3       19.55        8.89      4.28 o 
  10   6   3       37.64       25.33      6.31 o 
  12   6   3      719.34      646.20     18.65 o 
  14   6   3        5.98        2.77      6.76 o 
  16   6   3      343.23      356.45     18.80 o 
  18   6   3      157.58      118.44     13.81 o 
 -21   7   3      100.67      128.15     17.91 o 
 -19   7   3      246.07      255.90     16.43 o 
 -17   7   3       68.24       67.55     13.08 o 
 -15   7   3       43.50       38.64      7.90 o 
 -13   7   3        3.17       -2.79      5.27 o 
 -11   7   3     1151.32     1172.98     25.55 o 
  -9   7   3     1913.79     1849.58     32.17 o 
  -7   7   3       27.17       26.13      3.06 o 
  -5   7   3     4660.03     4609.36     70.54 o 
  -3   7   3     2160.19     2220.38     36.46 o 
  -1   7   3      141.88      119.27      5.02 o 
   1   7   3     4020.68     4234.44     60.08 o 
   3   7   3      924.81      921.94     18.87 o 
   5   7   3     1599.15     1646.24     31.33 o 
   7   7   3       31.88       33.33      5.21 o 
   9   7   3     1065.89     1138.10     26.08 o 
  11   7   3        0.35       -1.22      4.68 o 
  13   7   3      185.62      171.48     12.64 o 
  15   7   3      238.03      247.52     13.75 o 
  17   7   3      248.06      283.28     17.99 o 
 -20   8   3      101.47       94.65     10.41 o 
 -18   8   3      169.29      162.48     13.04 o 
 -16   8   3      346.38      310.55     15.89 o 
 -14   8   3     1578.78     1532.57     39.39 o 
 -12   8   3       56.38       36.60      7.31 o 
 -10   8   3     1012.96      939.27     23.03 o 
  -8   8   3       91.49       94.60     11.67 o 
  -6   8   3       44.07       41.37      4.35 o 
  -4   8   3      323.36      283.69      9.66 o 
  -2   8   3       30.84       29.47      2.80 o 
   0   8   3     2018.87     2109.61     32.22 o 
   2   8   3      666.38      577.85     11.35 o 
   4   8   3      933.06      828.83     13.82 o 
   6   8   3      112.89      123.59      8.69 o 
   8   8   3       17.51       13.67      4.18 o 
  10   8   3       21.59        4.22      4.78 o 
  12   8   3       10.82        9.72      5.01 o 
  14   8   3       88.87       91.77      9.64 o 
  16   8   3      177.56      240.17     14.37 o 
  18   8   3      352.69      381.19     24.39 o 
 -21   9   3        1.49       -8.48      7.21 o 
 -19   9   3       30.74       27.54      9.14 o 
 -17   9   3      126.29      131.26     12.20 o 
 -15   9   3       40.98       56.75      8.97 o 
 -13   9   3      326.44      320.30     17.25 o 
 -11   9   3       14.00       11.13      6.50 o 
  -9   9   3       82.01       93.70      7.76 o 
  -7   9   3       67.15       51.77      6.06 o 
  -5   9   3       23.20       32.24      4.50 o 
  -3   9   3      819.34      843.70     19.73 o 
  -1   9   3     1607.30     1603.17     28.00 o 
   1   9   3     4527.08     4522.85     59.87 o 
   3   9   3     1089.63     1134.47     18.80 o 
   5   9   3      784.40      778.05     13.73 o 
   7   9   3       31.85       28.15      4.41 o 
   9   9   3       93.06      117.67      6.95 o 
  11   9   3        0.39       -5.97      3.98 o 
  13   9   3      129.78      116.71      8.74 o 
  15   9   3       56.91       43.04      8.47 o 
  17   9   3      743.12      872.43     27.39 o 
 -20  10   3       67.44       79.02     12.32 o 
 -18  10   3        5.93        7.84      8.12 o 
 -16  10   3       23.95       14.84      8.13 o 
 -14  10   3      126.84      131.21     11.66 o 
 -12  10   3      229.77      224.26     13.70 o 
 -10  10   3       42.83       42.46      6.73 o 
  -8  10   3       10.16       10.85      7.52 o 
  -6  10   3       10.28       11.20      4.24 o 
  -4  10   3      722.70      749.74     22.95 o 
  -2  10   3     1844.56     1839.51     36.74 o 
   0  10   3      606.33      643.68     14.66 o 
   2  10   3      351.36      346.60      9.02 o 
   4  10   3      451.74      437.66     12.73 o 
   6  10   3       19.67       41.11      4.23 o 
   8  10   3       37.51       44.80      4.99 o 
  10  10   3       78.69       78.35      6.57 o 
  12  10   3       10.14        8.91      4.90 o 
  14  10   3       58.90       70.29      9.26 o 
  16  10   3      159.91      164.98     26.63 o 
 -19  11   3        0.13       -8.63      9.52 o 
 -17  11   3      195.87      205.47     19.06 o 
 -15  11   3       84.59       76.24     13.28 o 
 -13  11   3       24.49       36.81     20.67 o 
 -11  11   3        6.65        7.93     13.99 o 
  -9  11   3      243.50      214.24     13.91 o 
  -7  11   3       81.38      112.30     10.16 o 
  -5  11   3      167.95      159.00     12.08 o 
  -3  11   3        5.42        8.14      4.49 o 
  -1  11   3       58.92       50.30      6.14 o 
   1  11   3      873.69      909.87     19.90 o 
   3  11   3       48.30       55.05      4.53 o 
   5  11   3       44.09       35.84      4.71 o 
   7  11   3       11.47        7.30      3.73 o 
   9  11   3       36.04       42.81      5.62 o 
  11  11   3        6.96        8.85      5.37 o 
  13  11   3        6.37        3.75      7.72 o 
  15  11   3       16.67       -3.17     10.71 o 
 -18  12   3        4.08       -0.58     10.79 o 
 -16  12   3       33.02       59.78     13.41 o 
 -14  12   3      255.88      243.97     19.51 o 
 -12  12   3       44.20       35.52     13.78 o 
 -10  12   3       29.32       19.34      7.85 o 
  -8  12   3       25.39       29.76      7.54 o 
  -6  12   3       20.62       29.89      9.14 o 
  -4  12   3      396.90      355.36     13.09 o 
  -2  12   3      983.96      935.85     23.23 o 
   0  12   3      604.93      600.67     25.48 o 
   2  12   3      153.07      160.17      8.50 o 
   4  12   3      496.58      467.64     11.78 o 
   6  12   3        1.18        3.28      3.58 o 
   8  12   3       49.54       48.19      5.44 o 
  10  12   3        1.17       -7.98      6.59 o 
  12  12   3        0.76       -3.59      7.32 o 
  14  12   3       15.02        4.62     10.88 o 
 -17  13   3       16.46       32.32     12.40 o 
 -15  13   3      151.44      131.06     16.69 o 
 -13  13   3       71.87       48.53     22.89 o 
 -11  13   3       29.06       55.77     11.83 o 
  -9  13   3        0.03        7.08      7.47 o 
  -7  13   3       87.47       95.25     14.56 o 
  -5  13   3      261.60      240.57     14.19 o 
  -3  13   3        4.20        2.12      4.87 o 
  -1  13   3      316.99      317.29     12.97 o 
   1  13   3      531.22      533.62     15.33 o 
   3  13   3       40.50       54.70      5.92 o 
   5  13   3      340.15      371.65     11.03 o 
   7  13   3       22.10        9.12      5.48 o 
   9  13   3        0.05       -3.46      8.47 o 
  11  13   3       16.91       14.12      9.84 o 
  13  13   3       88.71      117.39     15.44 o 
 -16  14   3       18.51       26.07     12.52 o 
 -14  14   3       75.27      105.07     31.27 o 
 -12  14   3      108.90       93.64     18.99 o 
 -10  14   3      303.04      298.86     21.24 o 
  -8  14   3       20.32        6.48      7.42 o 
  -6  14   3      203.33      238.02     16.64 o 
  -4  14   3        0.29        0.33      6.18 o 
  -2  14   3       18.34       12.33      5.94 o 
   0  14   3       20.60       20.67      5.51 o 
   2  14   3       39.35       46.56      6.65 o 
   4  14   3      280.91      278.40     11.87 o 
   6  14   3        0.00       -5.13      5.04 o 
   8  14   3        2.31       10.39     10.59 o 
  10  14   3        0.00        8.16     10.48 o 
  12  14   3       30.60       43.19     13.32 o 
 -13  15   3       43.76       59.04     16.37 o 
 -11  15   3      171.13      197.05     19.22 o 
  -9  15   3       49.81       64.61     13.54 o 
  -7  15   3        1.59       -8.64      6.62 o 
  -5  15   3      138.75      126.63     12.33 o 
  -3  15   3       45.53       36.00      8.83 o 
  -1  15   3       62.24       60.50      9.55 o 
   1  15   3        5.57        3.83      5.51 o 
   3  15   3       50.09       50.06      7.35 o 
   5  15   3       43.36       62.94      7.78 o 
   7  15   3        0.99        1.72      9.67 o 
   9  15   3       62.53       85.35     14.96 o 
 -12  16   3        0.02      -15.38     10.26 o 
 -10  16   3        1.38        6.83     10.13 o 
  -8  16   3      209.02      180.25     15.09 o 
  -6  16   3        4.37       13.25      8.42 o 
  -4  16   3        0.54        6.93      7.43 o 
  -2  16   3       48.28       89.36     16.55 o 
   0  16   3       39.92       43.30      8.66 o 
   2  16   3      154.49      152.51     10.19 o 
   4  16   3       37.47       61.64      9.26 o 
   6  16   3       27.33       23.86     12.16 o 
   8  16   3       20.76       27.04     12.24 o 
  -9  17   3        3.49       10.69     11.07 o 
  -7  17   3       61.14       59.50     15.56 o 
  -5  17   3       36.13       39.61     10.50 o 
  -3  17   3        4.21        7.68      8.90 o 
  -1  17   3       12.16       10.62      7.84 o 
   1  17   3       25.31       26.87     10.55 o 
   3  17   3       89.02       62.11     10.02 o 
   5  17   3      204.58      204.95     15.87 o 
  -4  18   3      146.72      163.56     19.59 o 
  -2  18   3        2.65      -10.28      7.07 o 
   0  18   3       47.74       55.09      9.88 o 
 -24   0   4       54.41       31.33     18.47 o 
 -22   0   4       71.00       69.30     13.90 o 
 -20   0   4     1915.10     1757.30     64.28 o 
 -18   0   4      574.30      531.63     20.08 o 
 -16   0   4       88.75       85.08      7.79 o 
 -14   0   4      186.45      190.74      9.78 o 
 -12   0   4     1769.05     1825.98     48.17 o 
 -10   0   4     2594.66     2574.65     45.72 o 
  -8   0   4     4499.24     5163.08     86.22 o 
  -6   0   4      252.56      196.74      8.01 o 
  -4   0   4       26.81       14.54      3.07 o 
  -2   0   4     3465.80     3734.24     88.92 o 
   0   0   4      868.80     1041.30     30.00 o 
   2   0   4       33.18       35.49      6.33 o 
   4   0   4     1380.88     1462.37     42.02 o 
   6   0   4     5633.19     5803.48    143.17 o 
   8   0   4     1000.50      899.06     40.56 o 
  10   0   4      126.69      124.66     26.36 o 
  12   0   4      918.58      843.65     53.64 o 
  14   0   4      277.49      221.41     25.75 o 
  16   0   4       75.30      128.34     22.90 o 
  18   0   4       51.44       41.08     18.77 o 
 -23   1   4      322.30      318.79     12.89 o 
 -21   1   4      197.23      194.58      9.87 o 
 -19   1   4        3.34       -0.79      4.55 o 
 -17   1   4       63.66       61.36      6.32 o 
 -15   1   4      335.64      312.48     10.20 o 
 -13   1   4     1048.63     1120.43     21.68 o 
 -11   1   4     4127.36     4397.66     67.36 o 
  -9   1   4       88.53       78.12      3.63 o 
  -7   1   4     9785.14    10432.37    128.18 o 
  -5   1   4      664.74      662.38     11.63 o 
  -3   1   4     4363.49     4509.92     61.29 o 
  -1   1   4     2815.35     2908.73     45.30 o 
   1   1   4     7944.37     7919.38    106.68 o 
   3   1   4     5410.83     5299.39     91.51 o 
   5   1   4       56.02       41.92      3.42 o 
   7   1   4       84.60       76.77      4.82 o 
   9   1   4      840.06      818.12     21.33 o 
  11   1   4      179.65      167.73     10.12 o 
  13   1   4     1196.40     1090.12     34.36 o 
  15   1   4      665.68      613.61     30.27 o 
  17   1   4       28.27       17.94     11.66 o 
  19   1   4       80.96      119.99     18.22 o 
 -24   2   4       78.00       74.58     11.86 o 
 -22   2   4      201.32      213.51     11.65 o 
 -20   2   4      140.12      136.52      8.50 o 
 -18   2   4      905.48      802.55     19.34 o 
 -16   2   4        4.34        2.52      3.70 o 
 -14   2   4      736.75      849.24     16.29 o 
 -12   2   4       53.15       49.89      4.41 o 
 -10   2   4      758.38      885.25     15.42 o 
  -8   2   4     1331.22     1506.43     21.11 o 
  -6   2   4     4144.07     4221.28     57.88 o 
  -4   2   4      138.50      135.52      9.43 o 
  -2   2   4      585.21      525.78     11.47 o 
   0   2   4     1020.62     1086.95     17.23 o 
   2   2   4      814.21      861.18     24.39 o 
   4   2   4    11232.50    11510.98    222.95 o 
   6   2   4      328.23      325.96      9.10 o 
   8   2   4      797.91      858.19     17.88 o 
  10   2   4      711.70      752.35     20.79 o 
  12   2   4        4.43       -1.50      6.31 o 
  14   2   4      460.19      446.67     24.34 o 
  16   2   4        2.58       -4.09     10.15 o 
  18   2   4       46.16       40.34     23.42 o 
 -23   3   4        0.07       -3.89      6.60 o 
 -21   3   4       59.69       65.11      7.76 o 
 -19   3   4      831.69      779.29     19.60 o 
 -17   3   4      234.74      179.98      8.97 o 
 -15   3   4        8.42        9.22      3.84 o 
 -13   3   4      610.87      627.69     26.10 o 
 -11   3   4     2416.28     2379.34     40.84 o 
  -9   3   4      712.69      693.44     16.57 o 
  -7   3   4      418.92      412.07     11.38 o 
  -5   3   4       13.99       11.95      5.20 o 
  -3   3   4     1477.24     1417.39     21.44 o 
  -1   3   4    10271.14    10032.33    231.27 o 
   1   3   4     2267.30     2270.51     30.57 o 
   3   3   4    10508.92    10734.09    158.68 o 
   5   3   4      344.37      326.79      9.28 o 
   7   3   4        4.24       11.97      3.73 o 
   9   3   4       32.53       28.88      4.81 o 
  11   3   4      228.66      190.07     12.43 o 
  13   3   4     1001.00      893.03     28.96 o 
  15   3   4        1.32        1.82      7.53 o 
  17   3   4        6.37        0.16     10.01 o 
  19   3   4       36.51       35.93     13.80 o 
 -22   4   4      119.20      116.45     10.72 o 
 -20   4   4       22.88       28.31      6.19 o 
 -18   4   4      429.02      392.65     13.19 o 
 -16   4   4       67.08       76.88      6.50 o 
 -14   4   4       30.18       24.24      4.98 o 
 -12   4   4      646.89      643.87     16.44 o 
 -10   4   4        1.73       10.60      4.13 o 
  -8   4   4       24.25       15.17      4.02 o 
  -6   4   4     1881.77     1909.16     35.65 o 
  -4   4   4      125.08      150.54      8.88 o 
  -2   4   4     1035.62     1095.27     24.41 o 
   0   4   4      121.20      107.04      4.74 o 
   2   4   4     2788.78     3018.61     74.07 o 
   4   4   4        6.51        8.68      2.59 o 
   6   4   4        0.61        2.44      1.99 o 
   8   4   4     1346.80     1382.13     29.12 o 
  10   4   4       21.51       13.53      6.36 o 
  12   4   4       66.45       66.52      9.13 o 
  14   4   4      129.44      126.58     13.06 o 
  16   4   4       11.69        1.96      7.68 o 
  18   4   4        0.66        3.64     10.52 o 
 -23   5   4      118.70      124.11     13.55 o 
 -21   5   4       89.31      106.22      9.18 o 
 -19   5   4       14.85       18.69      6.28 o 
 -17   5   4      433.76      424.59     14.86 o 
 -15   5   4      279.70      285.77     11.70 o 
 -13   5   4     1939.22     1951.21     38.53 o 
 -11   5   4      446.17      469.06     12.06 o 
  -9   5   4      496.20      422.85     10.66 o 
  -7   5   4      529.45      487.93     13.33 o 
  -5   5   4      912.26      925.05     17.02 o 
  -3   5   4        1.50       -1.02      1.79 o 
  -1   5   4      214.47      237.88      7.45 o 
   1   5   4       75.31       67.42      3.64 o 
   3   5   4      705.70      721.75     13.64 o 
   5   5   4       46.32       52.37      3.99 o 
   7   5   4      226.53      224.41      9.51 o 
   9   5   4      126.47      152.22     13.67 o 
  11   5   4      149.50      182.98     12.47 o 
  13   5   4      127.31      123.49     11.78 o 
  15   5   4        2.07        6.41      7.90 o 
  17   5   4      104.57      131.23     17.03 o 
 -22   6   4        7.74        0.01      6.86 o 
 -20   6   4       21.51       25.45      8.39 o 
 -18   6   4       31.96       32.12      7.89 o 
 -16   6   4      285.29      228.43     13.57 o 
 -14   6   4      336.16      306.61     11.82 o 
 -12   6   4      898.90      915.59     19.41 o 
 -10   6   4      993.23     1007.95     19.97 o 
  -8   6   4      798.36      821.46     16.47 o 
  -6   6   4        4.41        8.42      2.51 o 
  -4   6   4     1542.43     1517.01     29.02 o 
  -2   6   4       23.64       17.41      2.63 o 
   0   6   4     2396.60     2512.94     37.47 o 
   2   6   4       80.49      103.70      5.56 o 
   4   6   4      602.04      641.55     15.92 o 
   6   6   4       91.38       99.91      6.09 o 
   8   6   4       32.41       70.20      6.64 o 
  10   6   4       44.61       36.67      6.07 o 
  12   6   4       14.45       11.94      7.56 o 
  14   6   4      305.03      297.91     17.05 o 
  16   6   4      133.62      162.43     14.20 o 
  18   6   4      211.60      289.67     24.43 o 
 -21   7   4        0.00        3.49      6.59 o 
 -19   7   4        6.73        3.79      7.24 o 
 -17   7   4        0.61      -10.11      6.74 o 
 -15   7   4      318.54      248.21     14.10 o 
 -13   7   4      673.66      640.91     21.62 o 
 -11   7   4       36.71       41.65      6.03 o 
  -9   7   4      443.80      483.88     14.97 o 
  -7   7   4       59.26       52.44      3.60 o 
  -5   7   4      198.27      217.48      7.65 o 
  -3   7   4      179.77      180.21      6.90 o 
  -1   7   4      902.89      947.25     18.35 o 
   1   7   4      253.68      253.11     16.09 o 
   3   7   4      670.17      622.95     14.44 o 
   5   7   4        0.65       -1.75      3.02 o 
   7   7   4      408.79      383.23     13.20 o 
   9   7   4        9.97        0.65      4.76 o 
  11   7   4      234.57      205.34     13.48 o 
  13   7   4        0.82       -3.66     10.20 o 
  15   7   4      121.48      102.11     12.02 o 
  17   7   4      197.13      280.27     18.80 o 
 -20   8   4       29.31       30.62      8.98 o 
 -18   8   4      326.48      326.86     17.51 o 
 -16   8   4      253.45      271.60     20.38 o 
 -14   8   4      436.94      447.78     18.40 o 
 -12   8   4      245.27      207.54     10.74 o 
 -10   8   4        7.60       10.71      4.88 o 
  -8   8   4     2140.69     2204.53     43.19 o 
  -6   8   4      812.87      825.59     17.16 o 
  -4   8   4       17.39       14.16      3.53 o 
  -2   8   4      332.51      305.73      9.26 o 
   0   8   4      150.02      176.93      6.47 o 
   2   8   4        0.50        6.03      3.32 o 
   4   8   4      573.57      641.53     18.77 o 
   6   8   4        0.15       -4.45      2.97 o 
   8   8   4       28.77       23.06      5.11 o 
  10   8   4       22.55       29.65      6.28 o 
  12   8   4      117.83      133.48     12.10 o 
  14   8   4      236.46      238.40     24.76 o 
  16   8   4      108.61      146.27     12.36 o 
 -21   9   4        0.73        6.55      9.20 o 
 -19   9   4      235.69      221.29     15.58 o 
 -17   9   4        3.54        0.87      6.94 o 
 -15   9   4        0.83       -2.13      6.23 o 
 -13   9   4       15.88       18.35      6.89 o 
 -11   9   4      114.44      125.66      8.93 o 
  -9   9   4     1688.68     1696.72     40.06 o 
  -7   9   4      145.25      162.67      9.16 o 
  -5   9   4      442.59      441.18     13.14 o 
  -3   9   4      128.21      129.34      8.17 o 
  -1   9   4     1053.05      994.08     22.73 o 
   1   9   4       30.77       29.47      3.61 o 
   3   9   4     1132.36     1077.41     18.55 o 
   5   9   4       20.78       27.17      3.82 o 
   7   9   4        0.00       -1.13      3.65 o 
   9   9   4      431.16      440.26     12.84 o 
  11   9   4      160.93      173.91      8.80 o 
  13   9   4      430.80      438.41     15.59 o 
  15   9   4        0.29        7.41      7.30 o 
 -20  10   4       40.37       45.95     12.14 o 
 -18  10   4       44.78       60.52     10.63 o 
 -16  10   4      161.68      168.43     13.30 o 
 -14  10   4       98.87      111.04     11.01 o 
 -12  10   4        0.00      -10.07      6.71 o 
 -10  10   4      180.98      183.04     13.12 o 
  -8  10   4      206.67      208.69     10.80 o 
  -6  10   4      459.89      440.78     26.88 o 
  -4  10   4      392.45      357.77     16.06 o 
  -2  10   4      127.26      131.87      8.50 o 
   0  10   4      697.27      661.27     16.07 o 
   2  10   4     2082.83     2129.47     31.71 o 
   4  10   4       53.94       52.24      4.54 o 
   6  10   4      421.61      432.58     11.23 o 
   8  10   4        0.03       12.15      7.44 o 
  10  10   4        0.10       -2.22      4.43 o 
  12  10   4       11.98        3.15      5.47 o 
  14  10   4       50.96       94.46     10.43 o 
 -19  11   4      116.54      139.30     27.27 o 
 -17  11   4       21.98       12.35      9.83 o 
 -15  11   4       15.89        6.90      7.41 o 
 -13  11   4      797.77      777.28     26.70 o 
 -11  11   4      748.87      694.43     21.21 o 
  -9  11   4       67.23       84.12      9.87 o 
  -7  11   4        5.01       -3.67      6.28 o 
  -5  11   4       27.86       17.87      6.56 o 
  -3  11   4       40.12       31.64      8.25 o 
  -1  11   4      203.57      217.83     10.29 o 
   1  11   4      125.26      134.85      7.84 o 
   3  11   4      537.21      536.26     13.68 o 
   5  11   4      315.01      340.32      9.38 o 
   7  11   4        2.23        1.54      4.69 o 
   9  11   4       26.90       35.77      5.79 o 
  11  11   4       10.03        2.88      4.99 o 
  13  11   4        9.72       19.14     12.99 o 
 -18  12   4       71.87       77.67     14.90 o 
 -16  12   4      665.42      641.34     31.06 o 
 -14  12   4       36.04       34.40     22.48 o 
 -12  12   4        1.39       13.67      9.74 o 
 -10  12   4      147.42      151.05     19.21 o 
  -8  12   4       89.32       79.07      9.98 o 
  -6  12   4      598.62      563.17     21.23 o 
  -4  12   4      142.12      140.18     10.94 o 
  -2  12   4      112.28      101.98      8.95 o 
   0  12   4       11.13        7.56      4.73 o 
   2  12   4      723.35      709.20     17.93 o 
   4  12   4      206.19      183.19      7.88 o 
   6  12   4      155.31      166.41      9.15 o 
   8  12   4       18.26       25.86      5.56 o 
  10  12   4       88.62       91.51      8.15 o 
  12  12   4       17.25       32.38     12.70 o 
 -17  13   4       44.40       50.57     13.94 o 
 -15  13   4       68.52       86.95     14.78 o 
 -13  13   4      771.78      789.73     34.59 o 
 -11  13   4      205.91      201.50     14.86 o 
  -9  13   4      360.92      376.96     18.35 o 
  -7  13   4      313.99      317.50     16.60 o 
  -5  13   4      364.00      378.63     17.50 o 
  -3  13   4        5.81        5.04      6.42 o 
  -1  13   4      511.51      515.61     22.96 o 
   1  13   4       31.97       38.11      6.64 o 
   3  13   4      273.33      264.78     10.32 o 
   5  13   4      194.00      180.81      8.26 o 
   7  13   4       99.23       86.01      7.35 o 
   9  13   4      671.70      725.26     34.77 o 
  11  13   4       45.15       78.49     26.60 o 
 -14  14   4       46.15       35.93     12.48 o 
 -12  14   4       18.76       22.20     10.59 o 
 -10  14   4        2.36        7.74      7.96 o 
  -8  14   4      301.74      296.67     16.98 o 
  -6  14   4       22.63       18.91      7.61 o 
  -4  14   4       68.79       62.08      9.59 o 
  -2  14   4      141.97      149.45     12.27 o 
   0  14   4       88.55      103.01      8.10 o 
   2  14   4      172.70      153.79      8.57 o 
   4  14   4       44.12       43.90      6.92 o 
   6  14   4        2.12       -5.82      5.94 o 
   8  14   4       22.41       27.51     11.54 o 
  10  14   4       10.50       36.47     12.46 o 
 -13  15   4        6.41       17.21     11.21 o 
 -11  15   4       81.66      113.17     19.10 o 
  -9  15   4        0.33        9.20      8.00 o 
  -7  15   4       73.44       70.46     11.05 o 
  -5  15   4        3.27       -2.38      6.89 o 
  -3  15   4       21.31       30.31      8.79 o 
  -1  15   4        4.50       -0.57      7.46 o 
   1  15   4        0.91       -4.51      5.56 o 
   3  15   4       64.34       50.70      7.43 o 
   5  15   4        0.12       -6.01      6.32 o 
   7  15   4       46.43       68.31     14.38 o 
   9  15   4        0.06      -11.87      9.92 o 
 -12  16   4       40.21       80.33     26.74 o 
 -10  16   4       66.49       80.25     12.15 o 
  -8  16   4      119.89      131.42     17.44 o 
  -6  16   4        4.51      -10.70      7.14 o 
  -4  16   4       20.24        7.59      7.88 o 
  -2  16   4      177.84      189.71     14.65 o 
   0  16   4       64.45       68.04     10.55 o 
   2  16   4       20.49       10.79      6.56 o 
   4  16   4      108.38      132.46     11.47 o 
   6  16   4        0.71        5.28     16.64 o 
  -9  17   4       15.27        3.57      8.96 o 
  -7  17   4       30.69       45.38     10.83 o 
  -5  17   4      127.99      123.91     13.53 o 
  -3  17   4        1.66        8.67      8.68 o 
  -1  17   4       71.50       75.62     11.62 o 
   1  17   4       27.83       38.02      8.66 o 
   3  17   4        0.74       -3.78      7.19 o 
 -23   1   5      204.94      201.46     12.82 o 
 -21   1   5       84.08       71.81      7.37 o 
 -19   1   5       34.61       14.89      5.64 o 
 -17   1   5       89.62       80.94      6.53 o 
 -15   1   5       31.73       42.81      6.89 o 
 -13   1   5      584.73      591.01     12.65 o 
 -11   1   5       17.26       39.22      3.18 o 
  -9   1   5      845.53      841.39     13.09 o 
  -7   1   5      743.09      766.28     12.75 o 
  -5   1   5     3640.33     3933.70     72.46 o 
  -3   1   5     8178.63     9170.91    122.81 o 
  -1   1   5       23.17       35.02      2.93 o 
   1   1   5      379.43      362.98      8.06 o 
   3   1   5      737.41      754.23     18.58 o 
   5   1   5     1256.34     1232.99     22.71 o 
   7   1   5       38.88       30.99      5.70 o 
   9   1   5       31.93       23.07      6.22 o 
  11   1   5       11.71        7.12      5.76 o 
  13   1   5        0.06       -3.15      6.90 o 
  15   1   5      418.61      441.30     26.67 o 
  17   1   5      127.00      134.50     34.99 o 
 -24   2   5        8.47       -1.24      6.60 o 
 -22   2   5      191.49      165.54     11.00 o 
 -20   2   5      186.64      183.63     10.26 o 
 -18   2   5       77.45       63.70      5.99 o 
 -16   2   5        7.10       23.21      4.97 o 
 -14   2   5      152.76      147.91      7.60 o 
 -12   2   5       81.89       66.52      3.92 o 
 -10   2   5     2601.85     2678.34     35.94 o 
  -8   2   5        0.16        1.92      1.95 o 
  -6   2   5     7414.59     7662.86    102.98 o 
  -4   2   5     4272.94     4686.26     79.00 o 
  -2   2   5     4743.70     5126.59     70.60 o 
   0   2   5     1701.08     1859.47     26.01 o 
   2   2   5       18.09        6.94      2.46 o 
   4   2   5       12.99       16.39      5.81 o 
   6   2   5      302.82      291.84      8.91 o 
   8   2   5      583.60      551.41     17.12 o 
  10   2   5       11.10        1.95      5.35 o 
  12   2   5      138.99      128.98     12.08 o 
  14   2   5      699.67      628.13     24.88 o 
  16   2   5        0.59        0.30      9.75 o 
  18   2   5        1.96       -0.70     11.43 o 
 -23   3   5      100.16       97.65     10.65 o 
 -21   3   5       37.94       54.97      8.97 o 
 -19   3   5      439.46      357.45     12.89 o 
 -17   3   5      219.69      247.20      9.90 o 
 -15   3   5      376.25      400.35     12.47 o 
 -13   3   5      127.63      102.59      6.49 o 
 -11   3   5        5.32        2.96      3.22 o 
  -9   3   5      292.96      356.36      8.84 o 
  -7   3   5       49.13       51.86      3.64 o 
  -5   3   5     4327.56     4467.48     76.09 o 
  -3   3   5     1750.47     1772.89     30.34 o 
  -1   3   5       29.34       33.83      2.88 o 
   1   3   5     1676.35     1746.51     24.77 o 
   3   3   5      760.10      818.09     16.14 o 
   5   3   5     1281.08     1276.38     23.96 o 
   7   3   5     1837.12     1739.40     34.66 o 
   9   3   5       13.43        4.76      5.36 o 
  11   3   5      798.81      715.10     24.82 o 
  13   3   5      106.20       90.78     11.05 o 
  15   3   5        3.27       -3.88      7.50 o 
  17   3   5       48.85       37.00     16.18 o 
 -22   4   5       50.84       51.95     10.03 o 
 -20   4   5        6.09        6.15      6.04 o 
 -18   4   5        0.00       -2.46      4.49 o 
 -16   4   5      145.16      134.61      9.82 o 
 -14   4   5      862.85      800.01     20.11 o 
 -12   4   5      151.04       97.18      7.12 o 
 -10   4   5     1044.74      997.58     22.49 o 
  -8   4   5      174.60      172.60     15.73 o 
  -6   4   5       33.62       41.88      5.53 o 
  -4   4   5      452.35      404.77     13.78 o 
  -2   4   5      939.52      937.25     31.28 o 
   0   4   5     3160.18     3198.61     51.08 o 
   2   4   5       89.14       72.70      4.16 o 
   4   4   5      103.74       95.78      4.79 o 
   6   4   5      332.53      305.27      9.91 o 
   8   4   5      107.08       92.61      8.12 o 
  10   4   5        2.05       -9.01      6.01 o 
  12   4   5        0.13        3.18      7.98 o 
  14   4   5      233.09      202.76     15.20 o 
  16   4   5      166.63      169.27     17.41 o 
 -23   5   5       25.59       15.74      8.16 o 
 -21   5   5      124.32      141.15     11.06 o 
 -19   5   5       36.68       45.92      7.54 o 
 -17   5   5      552.88      448.65     18.34 o 
 -15   5   5     1392.70     1417.14     31.00 o 
 -13   5   5      291.96      264.97      9.49 o 
 -11   5   5      112.49       94.86      7.03 o 
  -9   5   5      389.90      421.54     13.00 o 
  -7   5   5     2581.34     2761.67     50.46 o 
  -5   5   5     2793.82     2574.30     41.32 o 
  -3   5   5     1078.74     1126.45     17.21 o 
  -1   5   5     2527.83     2575.96     35.01 o 
   1   5   5      801.10      862.96     15.94 o 
   3   5   5      343.71      382.29     10.67 o 
   5   5   5     1057.03     1107.95     22.04 o 
   7   5   5      898.24      852.86     20.96 o 
   9   5   5       96.80       82.68      9.75 o 
  11   5   5      201.84      197.57     20.10 o 
  13   5   5       83.26       67.21     20.20 o 
  15   5   5       92.15       80.05     11.66 o 
  17   5   5      146.67      137.04     15.07 o 
 -22   6   5       18.85       18.58      7.35 o 
 -20   6   5        0.08       -4.73      5.78 o 
 -18   6   5       32.11       33.18      8.21 o 
 -16   6   5      653.15      565.91     20.79 o 
 -14   6   5        3.76        9.82      5.31 o 
 -12   6   5      282.53      293.06     11.80 o 
 -10   6   5     2165.02     2114.42     41.51 o 
  -8   6   5     1186.48     1263.79     27.21 o 
  -6   6   5      215.65      190.31      8.17 o 
  -4   6   5        0.11        0.13      2.47 o 
  -2   6   5       65.29       52.85      3.32 o 
   0   6   5     3801.84     3986.85     57.74 o 
   2   6   5     1041.99     1019.31     19.46 o 
   4   6   5        5.38       12.31      3.40 o 
   6   6   5        2.85        8.17      6.67 o 
   8   6   5      268.52      261.07     11.50 o 
  10   6   5     1487.29     1352.93     44.05 o 
  12   6   5       23.62       20.95     11.12 o 
  14   6   5      213.02      237.49     20.74 o 
  16   6   5       97.21      158.97     20.85 o 
 -21   7   5       31.87       40.83      8.75 o 
 -19   7   5       16.32       20.24      8.06 o 
 -17   7   5     1015.40      946.33     29.33 o 
 -15   7   5     1824.91     1918.55     47.02 o 
 -13   7   5      413.66      373.10     14.06 o 
 -11   7   5     1652.04     1520.15     32.84 o 
  -9   7   5       34.83       45.76      5.89 o 
  -7   7   5       58.05       52.32      5.93 o 
  -5   7   5     1084.21      999.41     27.82 o 
  -3   7   5      624.99      642.85     13.63 o 
  -1   7   5      375.98      307.16      9.72 o 
   1   7   5      118.39      113.96      7.73 o 
   3   7   5       20.41       29.46      3.95 o 
   5   7   5        2.09       -3.19      3.55 o 
   7   7   5     1622.22     1559.95     33.60 o 
   9   7   5        9.03       36.35      8.17 o 
  11   7   5      107.74      103.26     11.37 o 
  13   7   5        8.39        6.20      8.59 o 
  15   7   5       11.42        4.24      8.32 o 
 -20   8   5      167.64      162.19     18.18 o 
 -18   8   5      154.55      160.89     13.07 o 
 -16   8   5       35.51       44.02      8.74 o 
 -14   8   5        6.49       21.92      6.37 o 
 -12   8   5      671.99      669.35     19.55 o 
 -10   8   5      275.38      259.11     11.56 o 
  -8   8   5        0.27       -4.12      8.29 o 
  -6   8   5       23.80       13.12      3.42 o 
  -4   8   5       65.72       53.91      5.31 o 
  -2   8   5      156.06      138.04      7.54 o 
   0   8   5     2771.51     2708.79     41.39 o 
   2   8   5     1178.89     1092.37     20.11 o 
   4   8   5     1657.56     1662.09     29.73 o 
   6   8   5       39.11       49.60      7.58 o 
   8   8   5       97.26      108.00      7.67 o 
  10   8   5       10.64       17.93      7.51 o 
  12   8   5       62.47       47.70      9.74 o 
  14   8   5       97.59      107.24     17.74 o 
  16   8   5       75.45      147.72     15.30 o 
 -21   9   5       97.28       76.50     11.99 o 
 -19   9   5       11.77       -4.30      7.61 o 
 -17   9   5      162.29      175.44     13.69 o 
 -15   9   5     1718.47     1485.40     40.04 o 
 -13   9   5      571.07      456.60     16.44 o 
 -11   9   5       94.24      105.83     10.84 o 
  -9   9   5      226.14      208.42     10.60 o 
  -7   9   5      208.38      204.42     12.52 o 
  -5   9   5      716.70      660.38     15.57 o 
  -3   9   5       96.13       78.24      6.55 o 
  -1   9   5       23.06       16.13      4.93 o 
   1   9   5      236.73      219.89     11.08 o 
   3   9   5        4.31        4.80      3.66 o 
   5   9   5      889.44      876.48     18.50 o 
   7   9   5      560.97      475.30     14.42 o 
   9   9   5       54.08       66.23      7.06 o 
  11   9   5        4.53        4.51      6.33 o 
  13   9   5       13.58       24.40      6.90 o 
  15   9   5      137.22      103.85     11.69 o 
 -20  10   5        0.11       -4.71      8.21 o 
 -18  10   5      112.70      125.19     13.01 o 
 -16  10   5        0.95       -3.87      6.91 o 
 -14  10   5      643.61      532.88     18.66 o 
 -12  10   5     1241.09     1123.04     28.37 o 
 -10  10   5        0.20        2.16      5.19 o 
  -8  10   5       57.34       46.77      6.73 o 
  -6  10   5        1.95       -4.35      5.29 o 
  -4  10   5        6.73        8.02      4.60 o 
  -2  10   5      391.93      412.37     13.87 o 
   0  10   5      957.68      923.66     18.78 o 
   2  10   5      216.25      223.15      8.80 o 
   4  10   5     1211.49     1202.76     21.13 o 
   6  10   5     1060.49      930.26     18.41 o 
   8  10   5       31.30       26.25      5.43 o 
  10  10   5       52.55       56.46      7.59 o 
  12  10   5        1.62       -8.60      5.73 o 
  14  10   5      111.54      153.88     12.80 o 
 -19  11   5        7.62       13.88      8.91 o 
 -17  11   5        7.51        4.03      7.86 o 
 -15  11   5      276.30      298.90     27.21 o 
 -13  11   5       28.65       29.61      7.48 o 
 -11  11   5       18.00       14.57      7.96 o 
  -9  11   5        5.53       -5.39      4.81 o 
  -7  11   5       55.26       64.79     10.85 o 
  -5  11   5       17.06       23.38      6.89 o 
  -3  11   5      106.06      108.93      8.04 o 
  -1  11   5      246.61      233.10     15.21 o 
   1  11   5       24.56       24.49      5.32 o 
   3  11   5      579.31      571.49     17.68 o 
   5  11   5        9.22        5.11      4.81 o 
   7  11   5       85.04      109.62      7.85 o 
   9  11   5        2.88        4.36      4.91 o 
  11  11   5       68.72       77.29      8.67 o 
  13  11   5        0.95       -0.50      7.59 o 
 -18  12   5       67.98       96.21     12.96 o 
 -16  12   5        0.72       -9.80      7.43 o 
 -14  12   5       42.27       28.10      9.03 o 
 -12  12   5       66.36       40.43      8.12 o 
 -10  12   5      333.78      280.33     16.17 o 
  -8  12   5        0.20       -3.33      6.61 o 
  -6  12   5      165.16      153.56     14.47 o 
  -4  12   5       18.64       13.06      6.90 o 
  -2  12   5        0.61        4.25      5.09 o 
   0  12   5        4.70        5.41      4.80 o 
   2  12   5      154.62      166.46      8.77 o 
   4  12   5      353.75      355.55     12.36 o 
   6  12   5      135.03      131.22      8.43 o 
   8  12   5       59.04       47.86      8.66 o 
  10  12   5        1.74        7.99      6.81 o 
  12  12   5        1.25      -12.17      8.12 o 
 -17  13   5      122.91      130.76     17.65 o 
 -15  13   5      229.64      209.22     19.53 o 
 -13  13   5       59.94       30.45      9.53 o 
 -11  13   5       16.61       -9.77      6.51 o 
  -9  13   5      172.10      165.29     13.33 o 
  -7  13   5       12.23       13.75      7.86 o 
  -5  13   5      198.28      196.32     13.44 o 
  -3  13   5      170.10      161.97     13.72 o 
  -1  13   5       61.72       75.55      7.30 o 
   1  13   5      229.69      228.36     10.68 o 
   3  13   5        3.72        3.08      4.77 o 
   5  13   5       30.33       16.89      5.73 o 
   7  13   5       99.21       98.46      8.17 o 
   9  13   5      299.94      289.96     14.13 o 
  11  13   5       17.91       12.79     17.19 o 
 -14  14   5       28.60       38.95     15.46 o 
 -12  14   5      189.61      202.43     15.54 o 
 -10  14   5      294.15      264.97     22.36 o 
  -8  14   5       11.39       10.88      7.87 o 
  -6  14   5       22.37       28.00      8.71 o 
  -4  14   5        0.26        0.45      6.57 o 
  -2  14   5       59.84       58.15      9.51 o 
   0  14   5      111.65      145.78      9.42 o 
   2  14   5      165.42      169.11     11.13 o 
   4  14   5      216.09      191.19     11.09 o 
   6  14   5        1.94        7.08      6.21 o 
   8  14   5        0.01        3.87      7.13 o 
 -13  15   5        0.51        1.10     10.39 o 
 -11  15   5       53.17       52.94     10.90 o 
  -9  15   5       20.86       26.26     10.59 o 
  -7  15   5        8.51       14.96      8.73 o 
  -5  15   5      179.86      213.76     15.34 o 
  -3  15   5       49.10       58.18     10.03 o 
  -1  15   5       90.41      126.14     10.51 o 
   1  15   5       10.33        8.14      6.64 o 
   3  15   5       95.80       86.19     10.60 o 
   5  15   5       23.64       27.76      8.27 o 
   7  15   5        3.98        8.90      7.56 o 
 -10  16   5        1.52        4.72      8.60 o 
  -8  16   5       49.25       31.68      9.92 o 
  -6  16   5       18.41       19.84      9.31 o 
  -4  16   5       14.67       10.15     10.15 o 
  -2  16   5        6.13       16.71      8.61 o 
   0  16   5      160.50      166.48     14.22 o 
   2  16   5       72.67       73.14     12.60 o 
   4  16   5        9.01        9.17      8.15 o 
  -7  17   5      145.69      121.83     21.85 o 
  -5  17   5       43.55       41.16     10.73 o 
  -3  17   5      250.56      304.26     29.75 o 
  -1  17   5      165.16      149.51     14.09 o 
   1  17   5        0.80       -7.29      7.83 o 
 -24   0   6      122.17      136.43     14.33 o 
 -22   0   6       63.81       94.85     12.12 o 
 -20   0   6        3.18       -5.65      7.85 o 
 -18   0   6      120.70       71.05     12.00 o 
 -16   0   6     1893.45     1916.63     56.94 o 
 -14   0   6     3289.97     3556.32     89.84 o 
 -12   0   6      234.49      341.31     11.01 o 
 -10   0   6      658.81      723.07     17.07 o 
  -8   0   6      500.53      630.43     17.98 o 
  -6   0   6      117.08      176.76      7.31 o 
  -4   0   6     7825.16     8621.90    142.46 o 
  -2   0   6     1584.73     1420.45     27.52 o 
   0   0   6      338.47      383.57     12.55 o 
   2   0   6      458.30      464.23     13.98 o 
   4   0   6      198.93      185.18     13.23 o 
   6   0   6      736.98      786.18     29.81 o 
   8   0   6     1858.71     1875.46     57.08 o 
  10   0   6      108.83       98.09     13.02 o 
  12   0   6      937.09      909.41     37.13 o 
  14   0   6     1146.65     1148.04     44.79 o 
  16   0   6      135.22      118.32     24.39 o 
 -23   1   6        3.20        1.77      6.66 o 
 -21   1   6        7.98       15.39      6.20 o 
 -19   1   6       40.60       27.80      6.87 o 
 -17   1   6      601.41      627.00     19.35 o 
 -15   1   6        0.75        4.07      4.26 o 
 -13   1   6     2161.79     2108.42     30.60 o 
 -11   1   6     2377.67     2313.95     32.42 o 
  -9   1   6     1327.00     1434.69     20.01 o 
  -7   1   6       93.39      109.75      4.39 o 
  -5   1   6       27.73       33.14      3.40 o 
  -3   1   6     1298.12     1433.31     23.03 o 
  -1   1   6      188.15      215.60      6.63 o 
   1   1   6       45.14       29.70      3.61 o 
   3   1   6     1349.33     1397.77     30.05 o 
   5   1   6     1960.59     1813.46     43.91 o 
   7   1   6      461.25      497.01     16.53 o 
   9   1   6      258.21      272.23     12.99 o 
  11   1   6        5.41        7.90      6.38 o 
  13   1   6      438.61      379.88     19.32 o 
  15   1   6      255.41      255.68     17.57 o 
  17   1   6        0.01       19.03     23.04 o 
 -24   2   6       23.46       19.57      8.34 o 
 -22   2   6      132.42      123.74      9.95 o 
 -20   2   6       34.55       63.89      7.77 o 
 -18   2   6      142.00      138.99     13.27 o 
 -16   2   6        2.26        6.26      6.64 o 
 -14   2   6     3740.57     3687.68     76.79 o 
 -12   2   6     2311.12     2214.67     31.70 o 
 -10   2   6     1305.46     1283.60     19.54 o 
  -8   2   6       44.15       46.73      5.11 o 
  -6   2   6     2690.25     3012.57     53.52 o 
  -4   2   6     5041.04     4863.16     62.96 o 
  -2   2   6        1.48        2.62      1.91 o 
   0   2   6      791.09      711.93     13.31 o 
   2   2   6      100.86       90.39      6.40 o 
   4   2   6     1843.87     1873.13     38.34 o 
   6   2   6      146.37      128.39      8.76 o 
   8   2   6      898.42      910.91     24.28 o 
  10   2   6       55.03       33.93      7.21 o 
  12   2   6        6.56        9.32      7.22 o 
  14   2   6        0.54        0.04      7.94 o 
  16   2   6       18.04       25.64      9.99 o 
 -23   3   6        2.77        8.20     11.59 o 
 -21   3   6        8.93       14.04      7.98 o 
 -19   3   6       60.57       73.12     10.20 o 
 -17   3   6      244.37      204.85     11.12 o 
 -15   3   6       18.68       15.41      5.51 o 
 -13   3   6      874.57      941.08     20.26 o 
 -11   3   6     2102.17     2026.53     39.40 o 
  -9   3   6      850.25      814.65     17.99 o 
  -7   3   6       16.68        3.97      2.70 o 
  -5   3   6      206.57      304.52      9.39 o 
  -3   3   6       90.05       92.09      4.66 o 
  -1   3   6      332.69      295.75      7.31 o 
   1   3   6        6.66        1.44      2.29 o 
   3   3   6     1213.16     1085.61     20.71 o 
   5   3   6        4.34       -2.37      3.45 o 
   7   3   6       20.28       24.29      6.09 o 
   9   3   6       16.18       12.35      9.43 o 
  11   3   6      505.64      424.36     16.84 o 
  13   3   6       17.55        5.00      7.85 o 
  15   3   6       66.45       61.78     11.77 o 
 -22   4   6       22.47       11.76     10.66 o 
 -20   4   6        6.86       12.14      7.56 o 
 -18   4   6       68.89       58.90      7.73 o 
 -16   4   6     1487.23     1473.53     29.32 o 
 -14   4   6     1817.87     1776.00     36.87 o 
 -12   4   6       15.81       14.47      4.88 o 
 -10   4   6      420.65      385.81     13.00 o 
  -8   4   6      138.33      138.49      5.88 o 
  -6   4   6       64.42       67.65      6.29 o 
  -4   4   6      999.06      998.30     16.11 o 
  -2   4   6     1949.86     2166.24     35.93 o 
   0   4   6      354.28      425.65      9.08 o 
   2   4   6      148.94      137.08      7.52 o 
   4   4   6      105.29       74.51      9.81 o 
   6   4   6       33.36       20.02      5.59 o 
   8   4   6       52.50       36.15      6.82 o 
  10   4   6      121.29       79.66     10.38 o 
  12   4   6        2.55        6.92      7.73 o 
  14   4   6       29.49       29.34      9.47 o 
  16   4   6       65.50       79.20     14.39 o 
 -23   5   6      201.93      249.26     17.55 o 
 -21   5   6       35.05       27.00      9.08 o 
 -19   5   6      688.25      674.09     21.12 o 
 -17   5   6      669.85      629.82     22.51 o 
 -15   5   6      232.86      237.35     13.31 o 
 -13   5   6      128.28      110.98     11.63 o 
 -11   5   6       54.09       54.78      6.29 o 
  -9   5   6     5493.79     5400.87     93.46 o 
  -7   5   6      784.66      714.82     15.26 o 
  -5   5   6       80.47       65.27      4.56 o 
  -3   5   6       55.46       73.64      3.94 o 
  -1   5   6      870.52      995.97     19.34 o 
   1   5   6     5264.31     5426.13     85.06 o 
   3   5   6      241.54      190.87      8.61 o 
   5   5   6       67.09       76.03     10.37 o 
   7   5   6        0.05       -4.47      4.93 o 
   9   5   6       15.13       22.01      8.03 o 
  11   5   6       34.85       37.85      9.31 o 
  13   5   6       52.07       42.65     15.17 o 
  15   5   6       33.30       13.12      9.27 o 
 -22   6   6      204.35      214.39     16.20 o 
 -20   6   6      119.44      107.70     10.27 o 
 -18   6   6      618.43      539.10     21.44 o 
 -16   6   6      775.89      670.65     23.36 o 
 -14   6   6      742.94      715.85     20.24 o 
 -12   6   6       52.35       26.81      5.68 o 
 -10   6   6      147.97      176.37      9.28 o 
  -8   6   6      850.08      896.21     28.26 o 
  -6   6   6      710.45      642.16     14.15 o 
  -4   6   6        0.12        3.58      2.41 o 
  -2   6   6      184.94      208.95      6.33 o 
   0   6   6     1017.26      965.76     16.60 o 
   2   6   6      313.34      353.73      9.32 o 
   4   6   6        2.78       -5.73      5.01 o 
   6   6   6      349.55      311.57     12.27 o 
   8   6   6      529.67      399.56     27.26 o 
  10   6   6      345.60      317.47     20.09 o 
  12   6   6        1.00       -7.88      7.14 o 
  14   6   6        0.56       -0.67      8.04 o 
 -21   7   6       41.53       24.36      7.99 o 
 -19   7   6       94.11      112.99     12.01 o 
 -17   7   6      362.42      385.75     18.00 o 
 -15   7   6       12.90        6.90      6.23 o 
 -13   7   6       17.82       17.89      5.75 o 
 -11   7   6        5.00        3.11      6.33 o 
  -9   7   6      590.42      594.12     17.41 o 
  -7   7   6      198.05      149.46      8.71 o 
  -5   7   6       17.05       28.98      5.06 o 
  -3   7   6      562.03      514.23     10.83 o 
  -1   7   6      120.95      140.53      5.61 o 
   1   7   6      155.09      121.12      6.14 o 
   3   7   6       98.45       96.39      7.00 o 
   5   7   6      177.43      152.61     12.63 o 
   7   7   6      515.39      440.66     26.57 o 
   9   7   6      118.17       76.74     10.07 o 
  11   7   6       88.22       98.51     11.51 o 
  13   7   6        5.16       -4.23      8.45 o 
  15   7   6        0.01      -11.56      7.71 o 
 -20   8   6      184.58      178.21     14.77 o 
 -18   8   6       41.89       34.63      8.92 o 
 -16   8   6       73.43       54.31      9.31 o 
 -14   8   6        1.18       10.77      5.99 o 
 -12   8   6       16.53       11.12      6.60 o 
 -10   8   6       38.45       42.37      6.72 o 
  -8   8   6       24.32       28.63      5.83 o 
  -6   8   6      162.01      165.60      9.22 o 
  -4   8   6      452.73      430.74     13.89 o 
  -2   8   6      266.52      285.34     11.50 o 
   0   8   6       23.53       33.77      4.46 o 
   2   8   6      523.53      521.35     12.85 o 
   4   8   6      601.72      555.28     15.71 o 
   6   8   6       49.17       53.69      6.32 o 
   8   8   6      552.83      504.18     17.89 o 
  10   8   6       56.84       45.77      9.33 o 
  12   8   6       29.23       30.34      9.43 o 
  14   8   6       30.83       50.21     11.27 o 
 -21   9   6      113.98      143.99     14.29 o 
 -19   9   6      513.99      484.22     22.28 o 
 -17   9   6      261.14      285.60     16.82 o 
 -15   9   6      252.08      227.99     12.88 o 
 -13   9   6        0.56        2.37      5.68 o 
 -11   9   6      128.26      118.22     10.22 o 
  -9   9   6       10.97        8.13      5.29 o 
  -7   9   6      615.57      600.07     17.93 o 
  -5   9   6      182.85      157.46     10.24 o 
  -3   9   6      151.17      156.45      8.73 o 
  -1   9   6      113.32      124.54      7.76 o 
   1   9   6        1.30        1.93      3.23 o 
   3   9   6      385.19      356.76     12.55 o 
   5   9   6       98.53       95.63      7.48 o 
   7   9   6       46.76       57.51      6.88 o 
   9   9   6        9.01       12.17      6.72 o 
  11   9   6        0.30       -5.95      6.06 o 
  13   9   6        9.12       11.14      7.68 o 
 -20  10   6       57.71       52.21     11.44 o 
 -18  10   6       46.70       48.87     10.32 o 
 -16  10   6        9.16        3.61      7.46 o 
 -14  10   6      369.55      358.95     15.70 o 
 -12  10   6       49.52       54.31      7.84 o 
 -10  10   6        4.32       -5.16      5.05 o 
  -8  10   6      397.23      361.38     14.25 o 
  -6  10   6        3.15        5.74      6.35 o 
  -4  10   6      935.13      833.88     25.95 o 
  -2  10   6      760.09      729.27     19.75 o 
   0  10   6        5.81       10.49      4.28 o 
   2  10   6       48.94       36.29      4.83 o 
   4  10   6       14.05       12.55      6.47 o 
   6  10   6      204.67      169.48      9.87 o 
   8  10   6      292.64      281.76     13.94 o 
  10  10   6       35.88       52.37      9.79 o 
  12  10   6       44.83       49.94      8.27 o 
 -19  11   6      109.98       95.56     13.27 o 
 -17  11   6      183.31      205.23     26.86 o 
 -15  11   6       54.88       69.19      9.26 o 
 -13  11   6        5.85        3.11      6.28 o 
 -11  11   6        3.99        9.53      6.15 o 
  -9  11   6       20.43       17.91      6.38 o 
  -7  11   6       58.83       56.35      8.97 o 
  -5  11   6      192.22      185.23     13.92 o 
  -3  11   6       73.76       71.77      9.16 o 
  -1  11   6       41.63       46.97      6.07 o 
   1  11   6      166.02      166.31     10.79 o 
   3  11   6      350.49      333.26     13.12 o 
   5  11   6     1054.05     1018.24     22.16 o 
   7  11   6       40.14       19.79      6.20 o 
   9  11   6       52.40       56.32     11.09 o 
  11  11   6        4.40       -6.10      7.04 o 
 -18  12   6        3.96        3.26      8.89 o 
 -16  12   6      156.51      162.29     14.77 o 
 -14  12   6      342.56      377.38     18.64 o 
 -12  12   6       48.78       37.22      7.90 o 
 -10  12   6       17.80       32.21      8.82 o 
  -8  12   6      255.18      239.35     16.93 o 
  -6  12   6      229.91      230.73     15.42 o 
  -4  12   6      438.00      402.12     18.07 o 
  -2  12   6     1017.97     1096.30     27.95 o 
   0  12   6       56.82       61.23      9.73 o 
   2  12   6       38.34       34.32      8.26 o 
   4  12   6       13.30        3.29      5.14 o 
   6  12   6      297.07      337.32     13.95 o 
   8  12   6        2.06        5.59      6.95 o 
  10  12   6       60.65       37.51      8.93 o 
 -15  13   6      139.37      129.00     16.94 o 
 -13  13   6       13.72        6.53      9.56 o 
 -11  13   6      143.53      126.22     12.84 o 
  -9  13   6       73.37       66.31     10.24 o 
  -7  13   6      319.81      285.38     16.42 o 
  -5  13   6      260.25      243.04     15.08 o 
  -3  13   6      351.93      368.00     22.49 o 
  -1  13   6      102.08      131.53     10.44 o 
   1  13   6      137.92      147.79      9.34 o 
   3  13   6        0.05       -3.24      5.42 o 
   5  13   6        0.01        2.21      5.64 o 
   7  13   6      161.20      136.23      9.48 o 
   9  13   6       46.08       48.69      9.50 o 
 -14  14   6      111.77      128.98     14.29 o 
 -12  14   6       44.67       34.00     10.13 o 
 -10  14   6      168.64      159.43     14.20 o 
  -8  14   6       44.24       41.06      9.59 o 
  -6  14   6      102.95      117.77     12.56 o 
  -4  14   6      127.20      131.50     17.46 o 
  -2  14   6      267.96      271.42     13.94 o 
   0  14   6      244.14      236.51     13.36 o 
   2  14   6      400.66      395.82     17.01 o 
   4  14   6       84.34      104.79     10.15 o 
   6  14   6       71.80       75.58      8.15 o 
   8  14   6      197.68      238.08     22.46 o 
 -13  15   6      104.67       99.10     13.41 o 
 -11  15   6        4.02       -8.72     13.28 o 
  -9  15   6      132.36      115.00     17.88 o 
  -7  15   6        1.79       -3.18     11.37 o 
  -5  15   6       80.43      113.43     12.65 o 
  -3  15   6      149.42      157.45     21.85 o 
  -1  15   6        0.01        7.98      6.81 o 
   1  15   6       71.60       60.02     10.94 o 
   3  15   6       27.17       36.75      7.85 o 
   5  15   6       18.70       26.77     10.20 o 
 -10  16   6        4.59      -12.27      8.18 o 
  -8  16   6      377.20      369.86     21.04 o 
  -6  16   6        0.70       18.21     13.36 o 
  -4  16   6        8.15       14.44      9.29 o 
  -2  16   6       86.13      105.13     10.82 o 
   0  16   6       49.84       41.32     13.23 o 
   2  16   6        6.86       -1.78      8.87 o 
 -23   1   7        9.19       13.88      7.17 o 
 -21   1   7       18.46       25.59      8.37 o 
 -19   1   7        1.02       -4.45      5.85 o 
 -17   1   7       63.05       38.35      8.72 o 
 -15   1   7     2053.96     2153.85     35.13 o 
 -13   1   7     4038.06     3905.91     57.29 o 
 -11   1   7       47.87       42.70      3.92 o 
  -9   1   7       31.78       30.91      3.13 o 
  -7   1   7      619.72      567.56     11.99 o 
  -5   1   7      516.75      555.79     10.29 o 
  -3   1   7      103.48      178.20      6.02 o 
  -1   1   7       39.80       43.93      3.85 o 
   1   1   7      150.05      111.90      6.05 o 
   3   1   7      151.61      151.80      9.20 o 
   5   1   7     1908.29     1909.70     40.61 o 
   7   1   7      952.74      951.02     25.43 o 
   9   1   7      163.06      146.05     11.04 o 
  11   1   7       27.19       17.37      7.10 o 
  13   1   7       17.92       10.86      7.46 o 
  15   1   7       73.49       82.19     19.06 o 
 -22   2   7       27.49       56.32      9.44 o 
 -20   2   7       13.40       33.30      7.93 o 
 -18   2   7        1.04        1.91      7.71 o 
 -16   2   7     3637.86     3758.85     81.26 o 
 -14   2   7     1683.76     1609.34     28.01 o 
 -12   2   7     5621.13     5387.82     76.42 o 
 -10   2   7      143.47      130.92      5.24 o 
  -8   2   7     1062.43     1138.88     19.81 o 
  -6   2   7      114.30      122.38      6.72 o 
  -4   2   7       15.51       19.90      3.19 o 
  -2   2   7        2.75       -2.69      2.45 o 
   0   2   7      476.83      459.51     10.42 o 
   2   2   7     2417.18     2337.96     46.31 o 
   4   2   7     2113.97     2089.89     43.05 o 
   6   2   7      307.46      284.07     13.07 o 
   8   2   7       26.88       36.66      7.09 o 
  10   2   7       15.25       17.95      6.91 o 
  12   2   7        1.62       -5.24      6.80 o 
  14   2   7       41.76       49.95     11.29 o 
 -23   3   7       40.15       45.27     10.49 o 
 -21   3   7       78.14       93.88     11.68 o 
 -19   3   7      108.31      127.10     12.42 o 
 -17   3   7     1207.91     1176.97     28.88 o 
 -15   3   7      591.42      518.82     13.68 o 
 -13   3   7        1.25        7.87      4.90 o 
 -11   3   7        4.80       -0.86      4.29 o 
  -9   3   7       86.20       45.17      4.43 o 
  -7   3   7       49.48       21.83      4.50 o 
  -5   3   7      341.96      320.23      9.55 o 
  -3   3   7      611.49      664.67     11.78 o 
  -1   3   7       35.49       43.97      3.66 o 
   1   3   7     2629.33     2534.19     38.20 o 
   3   3   7      367.21      357.76     13.60 o 
   5   3   7      202.74      201.28     10.79 o 
   7   3   7       35.60       28.77      6.65 o 
   9   3   7      159.53      137.74     10.73 o 
  11   3   7      331.23      288.55     14.89 o 
  13   3   7       20.44       29.99      9.82 o 
  15   3   7      158.82      139.09     16.50 o 
 -22   4   7       21.94       30.18      9.76 o 
 -20   4   7        0.12        6.53      7.91 o 
 -18   4   7      439.45      416.95     16.35 o 
 -16   4   7      770.09      834.23     20.41 o 
 -14   4   7       68.54       75.46      7.37 o 
 -12   4   7      617.87      583.79     17.19 o 
 -10   4   7     4519.07     4254.32     75.66 o 
  -8   4   7      866.81      919.07     27.14 o 
  -6   4   7      494.25      533.14     15.06 o 
  -4   4   7      351.80      333.19      8.25 o 
  -2   4   7     1711.86     1631.34     29.54 o 
   0   4   7      481.57      511.34     11.13 o 
   2   4   7      788.10      748.81     19.90 o 
   4   4   7      744.56      686.20     19.63 o 
   6   4   7     1069.60      997.09     25.78 o 
   8   4   7     2621.47     2480.25     51.78 o 
  10   4   7      523.63      480.14     18.50 o 
  12   4   7      106.80      133.30     13.45 o 
  14   4   7       92.40      102.25     13.52 o 
 -23   5   7       82.71       77.61     12.43 o 
 -21   5   7        3.91       -6.52      8.01 o 
 -19   5   7      486.83      525.95     19.04 o 
 -17   5   7      404.96      435.44     18.86 o 
 -15   5   7        2.54        4.10      5.15 o 
 -13   5   7       75.18       71.30      7.29 o 
 -11   5   7     1878.78     1748.76     36.37 o 
  -9   5   7     1399.23     1303.26     28.68 o 
  -7   5   7       36.63       37.21      4.40 o 
  -5   5   7      467.00      447.82     10.40 o 
  -3   5   7     1821.17     1768.85     26.30 o 
  -1   5   7      372.57      378.88      9.35 o 
   1   5   7        3.05       19.11      5.19 o 
   3   5   7       52.81       60.24      6.86 o 
   5   5   7       64.67       66.32      7.64 o 
   7   5   7       32.05       29.37      7.17 o 
   9   5   7     1095.81      974.08     31.56 o 
  11   5   7       29.58       25.19      8.82 o 
  13   5   7        1.43       -1.36      7.92 o 
 -22   6   7        3.57       13.43      9.38 o 
 -20   6   7      595.92      712.96     23.09 o 
 -18   6   7     2374.44     2362.91     57.18 o 
 -16   6   7      775.29      766.76     22.02 o 
 -14   6   7      297.92      326.73     13.56 o 
 -12   6   7      252.66      283.45     12.29 o 
 -10   6   7     1927.99     1826.78     37.92 o 
  -8   6   7      868.34      838.42     21.21 o 
  -6   6   7      164.74      157.62      8.67 o 
  -4   6   7        0.99        2.90      2.88 o 
  -2   6   7      570.27      513.13     10.40 o 
   0   6   7     3719.79     3751.42     48.22 o 
   2   6   7      129.20      108.45      6.79 o 
   4   6   7      666.54      675.89     19.61 o 
   6   6   7      288.87      266.73     12.76 o 
   8   6   7       42.95       28.79      8.64 o 
  10   6   7        3.01        5.54      7.49 o 
  12   6   7       31.29       16.03      9.03 o 
  14   6   7      190.28      209.03     17.16 o 
 -21   7   7      209.61      212.45     13.88 o 
 -19   7   7       69.17       80.99     11.18 o 
 -17   7   7       38.44       42.98     11.50 o 
 -15   7   7      278.57      278.65     13.44 o 
 -13   7   7      284.38      271.57     12.63 o 
 -11   7   7       29.20       39.79      6.46 o 
  -9   7   7       17.40       14.32      5.36 o 
  -7   7   7        0.28        2.54      4.71 o 
  -5   7   7      669.01      626.61     22.45 o 
  -3   7   7       64.00       71.89      6.36 o 
  -1   7   7     3406.04     3404.27     47.47 o 
   1   7   7       38.96       43.47      5.14 o 
   3   7   7       50.72       42.22      6.01 o 
   5   7   7       58.07       28.19      6.52 o 
   7   7   7      126.87      102.63     11.12 o 
   9   7   7       17.49       26.24     15.65 o 
  11   7   7      319.93      348.96     19.82 o 
  13   7   7       24.35       57.99     11.83 o 
 -20   8   7      174.37      191.12     15.09 o 
 -18   8   7      373.89      379.24     24.98 o 
 -16   8   7      301.33      291.44     14.17 o 
 -14   8   7       48.87       38.35      7.34 o 
 -12   8   7        3.48        7.05      5.33 o 
 -10   8   7     1118.69     1034.68     25.91 o 
  -8   8   7     2594.51     2539.00     68.47 o 
  -6   8   7     1708.12     1583.17     34.11 o 
  -4   8   7      364.29      343.58     12.93 o 
  -2   8   7       19.47       19.27      5.84 o 
   0   8   7      317.73      355.45     12.17 o 
   2   8   7      648.22      676.03     17.83 o 
   4   8   7      211.21      175.55     10.82 o 
   6   8   7      180.42      142.97     10.44 o 
   8   8   7        3.09        3.46      6.09 o 
  10   8   7      137.40      127.65     13.13 o 
  12   8   7      151.36      161.23     25.17 o 
 -19   9   7       20.06       18.99      8.60 o 
 -17   9   7       12.08       -1.67      6.84 o 
 -15   9   7       63.60       59.36      8.47 o 
 -13   9   7       92.16       77.19      8.85 o 
 -11   9   7       11.09       -3.80      5.05 o 
  -9   9   7      100.10       91.83      8.51 o 
  -7   9   7       72.27       89.74      8.03 o 
  -5   9   7     1098.70     1012.81     25.01 o 
  -3   9   7     3721.83     3529.31     76.21 o 
  -1   9   7      686.94      651.71     17.38 o 
   1   9   7        3.17       -1.14      5.32 o 
   3   9   7       15.24       13.02      7.06 o 
   5   9   7        0.02       -3.98      5.99 o 
   7   9   7      182.92      191.90     16.68 o 
   9   9   7       12.60       13.92      7.33 o 
  11   9   7       67.91       41.84     14.48 o 
 -18  10   7       35.46       33.97      9.87 o 
 -16  10   7       52.26       46.21      8.58 o 
 -14  10   7      115.13      117.56     10.30 o 
 -12  10   7       19.95       21.87      6.90 o 
 -10  10   7      331.19      314.71     15.57 o 
  -8  10   7      292.97      274.40     12.88 o 
  -6  10   7     2030.88     1947.54     41.36 o 
  -4  10   7     2682.24     2610.92     72.43 o 
  -2  10   7        1.69        7.12      4.80 o 
   0  10   7      142.18      167.81      9.33 o 
   2  10   7        3.35        5.42      6.06 o 
   4  10   7        4.33        0.78      6.12 o 
   6  10   7        9.83        6.67      8.13 o 
   8  10   7        3.78        1.05      7.73 o 
  10  10   7        0.40       -1.35      8.50 o 
 -17  11   7       11.69       29.86      9.84 o 
 -15  11   7       11.55        4.94      6.84 o 
 -13  11   7      119.75      104.45     10.14 o 
 -11  11   7      161.44      158.02     14.29 o 
  -9  11   7      193.17      176.53     11.29 o 
  -7  11   7      740.40      726.03     21.86 o 
  -5  11   7        1.34        0.20      8.30 o 
  -3  11   7       24.57       33.95      8.08 o 
  -1  11   7       19.54       18.93      5.48 o 
   1  11   7        0.01       -1.38      4.98 o 
   3  11   7      218.65      186.46     10.73 o 
   5  11   7      229.39      244.72     13.32 o 
   7  11   7        0.00        1.03      6.36 o 
   9  11   7        4.22        5.69      7.57 o 
 -16  12   7        0.03       -0.90      7.21 o 
 -14  12   7       14.39        9.84      7.56 o 
 -12  12   7       30.27       29.83      7.88 o 
 -10  12   7       10.83       15.38      6.68 o 
  -8  12   7      237.42      243.67     15.35 o 
  -6  12   7      532.09      521.67     21.50 o 
  -4  12   7      175.62      193.31     13.66 o 
  -2  12   7      312.64      314.17     14.59 o 
   0  12   7      161.32      137.00     10.56 o 
   2  12   7        3.48       -3.79      5.56 o 
   4  12   7      161.26      209.42     12.42 o 
   6  12   7        0.30        2.03      6.71 o 
   8  12   7        1.84        8.23      7.42 o 
 -15  13   7       17.86       28.86      8.94 o 
 -13  13   7        8.11        4.82      7.78 o 
 -11  13   7       57.44       63.40     10.77 o 
  -9  13   7       82.02       70.03     10.90 o 
  -7  13   7      206.61      199.61     14.69 o 
  -5  13   7      136.41      120.26     12.17 o 
  -3  13   7      176.62      170.04     13.01 o 
  -1  13   7      547.19      547.90     19.41 o 
   1  13   7       10.94       11.51      6.89 o 
   3  13   7        0.13        0.15      5.90 o 
   5  13   7       12.10       25.60      6.67 o 
   7  13   7       19.07       28.47      8.69 o 
 -14  14   7       44.66       47.66     11.35 o 
 -12  14   7       11.34        5.26      8.78 o 
 -10  14   7      378.61      373.73     20.34 o 
  -8  14   7      501.89      548.56     26.53 o 
  -6  14   7      483.51      398.87     32.48 o 
  -4  14   7       26.02       32.55     13.06 o 
  -2  14   7       15.01       23.39      7.99 o 
   0  14   7       20.18       26.90     10.02 o 
   2  14   7       10.60        2.96      8.14 o 
   4  14   7        5.71        1.81      6.18 o 
 -11  15   7      428.52      444.21     22.83 o 
  -9  15   7       58.47       55.47     11.56 o 
  -7  15   7        8.43       -4.91      8.75 o 
  -5  15   7       82.83       74.75     11.48 o 
  -3  15   7       20.33       18.28      7.70 o 
  -1  15   7      425.14      445.18     27.86 o 
   1  15   7        7.75       -9.93      8.64 o 
   3  15   7        6.70       11.58      8.57 o 
  -6  16   7      208.72      213.19     25.32 o 
  -4  16   7       37.19       41.87      9.30 o 
  -2  16   7       96.11       87.03     13.05 o 
 -22   0   8      356.74      390.36     35.27 o 
 -20   0   8       69.20       52.31     13.21 o 
 -18   0   8      107.25      166.24     16.70 o 
 -16   0   8     1652.01     1518.64     49.69 o 
 -14   0   8     6804.41     6731.97    164.90 o 
 -12   0   8      330.62      317.50     11.86 o 
 -10   0   8      134.78       92.39      8.12 o 
  -8   0   8       28.66       39.31      5.38 o 
  -6   0   8     1065.14     1019.59     40.17 o 
  -4   0   8        0.08       -4.68      3.60 o 
  -2   0   8       72.58       52.31     11.10 o 
   0   0   8      571.28      595.71     22.54 o 
   2   0   8    13781.07    13450.55    322.44 o 
   4   0   8     6372.17     6436.46    163.00 o 
   6   0   8       27.95       18.36      9.86 o 
   8   0   8      147.45      149.49     15.94 o 
  10   0   8        4.32        5.85      9.33 o 
  12   0   8       11.11      -13.34      9.82 o 
  14   0   8       98.91       77.47     16.17 o 
 -23   1   8        5.63       16.21      8.04 o 
 -21   1   8      155.37      173.52     18.12 o 
 -19   1   8       12.33       -2.46      6.23 o 
 -17   1   8      895.90      881.37     38.54 o 
 -15   1   8     3405.71     3679.42     79.39 o 
 -13   1   8      279.18      298.75     10.15 o 
 -11   1   8     2826.85     2794.95     36.79 o 
  -9   1   8      140.12      119.92      5.96 o 
  -7   1   8       45.88       64.69      4.96 o 
  -5   1   8       26.10       48.65      3.61 o 
  -3   1   8      591.25      557.79     12.45 o 
  -1   1   8     1059.17     1014.07     21.02 o 
   1   1   8      136.62      137.99      9.20 o 
   3   1   8     5677.22     5342.03     96.90 o 
   5   1   8     3025.53     2992.68     59.56 o 
   7   1   8       16.65       18.09      6.99 o 
   9   1   8      131.55      143.50     11.38 o 
  11   1   8      266.68      245.80     14.67 o 
  13   1   8       30.58       22.59      9.80 o 
 -22   2   8      447.90      519.93     41.78 o 
 -20   2   8        1.79       -1.01      6.70 o 
 -18   2   8      239.63      306.35     15.12 o 
 -16   2   8     1185.81     1220.35     30.37 o 
 -14   2   8     1901.89     2086.69     34.75 o 
 -12   2   8        0.86       22.83      7.64 o 
 -10   2   8      105.15       96.83      5.78 o 
  -8   2   8      100.97       76.79      5.45 o 
  -6   2   8      773.64      765.58     16.87 o 
  -4   2   8      468.37      429.94     10.06 o 
  -2   2   8       73.93       71.55      4.92 o 
   0   2   8      321.54      324.65     11.28 o 
   2   2   8        0.63       -3.19      8.31 o 
   4   2   8      676.88      674.17     20.26 o 
   6   2   8        0.12       -1.07      5.56 o 
   8   2   8      134.66      124.32     10.52 o 
  10   2   8       87.24       93.72     10.27 o 
  12   2   8       51.85       65.71     10.26 o 
  14   2   8        0.09      -12.66      8.44 o 
 -23   3   8        1.02       -0.36      8.82 o 
 -21   3   8       84.83      105.51     14.91 o 
 -19   3   8      138.50      131.07     13.00 o 
 -17   3   8     2016.54     2065.05     51.82 o 
 -15   3   8       86.76       75.06      7.05 o 
 -13   3   8      741.48      709.22     19.60 o 
 -11   3   8      135.48      113.20      8.13 o 
  -9   3   8      453.30      451.41     19.47 o 
  -7   3   8       55.58       79.47      6.91 o 
  -5   3   8      212.21      223.30      7.21 o 
  -3   3   8        3.58        0.69      2.67 o 
  -1   3   8      399.80      376.39      9.92 o 
   1   3   8     5225.40     5105.56     92.30 o 
   3   3   8       53.71       59.20      7.46 o 
   5   3   8      848.73      868.52     23.99 o 
   7   3   8      616.93      620.25     35.93 o 
   9   3   8        0.00       -0.84      6.58 o 
  11   3   8       44.04       57.17      9.60 o 
  13   3   8        5.49       -3.35      8.44 o 
 -22   4   8      108.78      107.68     15.15 o 
 -20   4   8      159.34      187.24     15.20 o 
 -18   4   8       53.85       52.73      9.89 o 
 -16   4   8       37.56       32.63      6.10 o 
 -14   4   8        0.02       -2.68      4.75 o 
 -12   4   8     2701.74     2670.45     51.72 o 
 -10   4   8      697.03      586.29     17.53 o 
  -8   4   8       20.81       11.56      3.57 o 
  -6   4   8        0.76        0.22      3.73 o 
  -4   4   8      140.95      127.51      6.25 o 
  -2   4   8      426.81      381.81      9.05 o 
   0   4   8     5802.53     5690.80     90.85 o 
   2   4   8       73.37       51.05      7.59 o 
   4   4   8        0.39        2.79      5.25 o 
   6   4   8     1669.79     1725.34     39.25 o 
   8   4   8     1080.96     1103.51     29.65 o 
  10   4   8       71.51       84.45     15.44 o 
  12   4   8       67.98       83.78     12.73 o 
 -21   5   8       92.02      161.94     19.54 o 
 -19   5   8      892.97     1013.29     40.63 o 
 -17   5   8       82.64       77.40      8.68 o 
 -15   5   8      204.15      204.31     12.21 o 
 -13   5   8       25.62       28.73      6.26 o 
 -11   5   8     3270.44     3190.78     60.20 o 
  -9   5   8     3638.96     3423.36     63.31 o 
  -7   5   8      312.47      297.23     10.18 o 
  -5   5   8       32.40       44.79      4.31 o 
  -3   5   8      265.04      296.26      8.00 o 
  -1   5   8        5.58       -2.02      3.67 o 
   1   5   8       71.35       66.48      6.64 o 
   3   5   8       36.59       49.26      6.99 o 
   5   5   8      269.65      230.15     12.27 o 
   7   5   8        0.02       -7.14      7.41 o 
   9   5   8       59.94       79.70     14.85 o 
  11   5   8       42.65       45.48     10.65 o 
  13   5   8        0.59        2.04     13.33 o 
 -22   6   8       82.96       89.77     13.03 o 
 -20   6   8      427.71      455.39     27.15 o 
 -18   6   8      336.85      351.00     20.47 o 
 -16   6   8        8.36        8.64      6.15 o 
 -14   6   8       41.69       38.84      6.90 o 
 -12   6   8       22.60       30.63      6.32 o 
 -10   6   8       11.94        7.73      5.26 o 
  -8   6   8       51.70       64.37      7.08 o 
  -6   6   8      455.02      391.22     13.79 o 
  -4   6   8       24.64       30.60      5.99 o 
  -2   6   8     2049.22     1874.88     50.66 o 
   0   6   8        9.40       11.73      4.05 o 
   2   6   8       33.63       31.93      5.69 o 
   4   6   8        0.52        3.14      5.65 o 
   6   6   8       61.49       36.70      7.65 o 
   8   6   8       34.84       43.94      9.68 o 
  10   6   8        0.16        3.31      8.45 o 
  12   6   8        6.89       -3.55      8.96 o 
 -21   7   8      274.23      260.70     18.21 o 
 -19   7   8      414.89      410.91     27.40 o 
 -17   7   8       43.28       66.87      9.29 o 
 -15   7   8        0.28       -7.69      5.13 o 
 -13   7   8        0.38       -1.64      5.23 o 
 -11   7   8      136.96      128.05      9.53 o 
  -9   7   8      290.46      281.44     12.53 o 
  -7   7   8      430.81      367.13     13.97 o 
  -5   7   8      457.85      444.41     15.01 o 
  -3   7   8     4955.27     4837.08     70.92 o 
  -1   7   8       87.60      101.95     12.83 o 
   1   7   8       18.98       16.88      3.88 o 
   3   7   8       19.31       14.65      5.22 o 
   5   7   8      305.33      273.54     15.57 o 
   7   7   8      133.12      140.69     13.23 o 
   9   7   8     1060.39     1201.84     55.96 o 
  11   7   8      354.14      338.42     20.78 o 
 -20   8   8      109.63      115.50     13.25 o 
 -18   8   8        0.94       -4.54      6.12 o 
 -16   8   8       25.33       29.98      7.66 o 
 -14   8   8        4.03       -2.18      5.91 o 
 -12   8   8        4.37       -7.09      5.87 o 
 -10   8   8       19.70       20.00      7.55 o 
  -8   8   8     2245.72     2151.99     44.41 o 
  -6   8   8     1657.21     1643.86     35.73 o 
  -4   8   8      877.54      814.21     29.78 o 
  -2   8   8      600.28      519.54     13.66 o 
   0   8   8       13.74        2.77      6.04 o 
   2   8   8        3.81        5.85      6.39 o 
   4   8   8        0.00        7.10      6.09 o 
   6   8   8        1.10       -2.98      5.83 o 
   8   8   8       66.57       66.71      9.54 o 
  10   8   8      327.88      332.89     19.75 o 
 -19   9   8        2.84        7.89      8.25 o 
 -17   9   8       17.02        1.18      6.60 o 
 -15   9   8      134.66      140.51     11.05 o 
 -13   9   8      198.14      200.21     12.41 o 
 -11   9   8      178.39      172.19     11.08 o 
  -9   9   8      731.97      739.35     21.70 o 
  -7   9   8     1588.26     1595.16     35.73 o 
  -5   9   8        0.29        7.04      6.00 o 
  -3   9   8       94.65      102.40      9.02 o 
  -1   9   8      155.42      167.73     11.44 o 
   1   9   8      154.92      193.26     16.45 o 
   3   9   8        0.82       -1.82      6.17 o 
   5   9   8       30.28       21.25      8.87 o 
   7   9   8       28.46       10.31     12.42 o 
   9   9   8       16.35       -2.16      8.80 o 
 -18  10   8        3.99        2.89      8.04 o 
 -16  10   8        0.42        1.13      8.40 o 
 -14  10   8        5.63        0.53      6.31 o 
 -12  10   8      104.40      101.27     10.82 o 
 -10  10   8        0.83       -0.75      5.61 o 
  -8  10   8      143.19      153.53     10.64 o 
  -6  10   8     1132.95     1096.59     27.79 o 
  -4  10   8      106.23      103.62     12.54 o 
  -2  10   8       35.47       29.61      8.26 o 
   0  10   8        0.58        2.20      5.96 o 
   2  10   8       40.93       41.60      8.33 o 
   4  10   8        0.00       -9.03      6.02 o 
   6  10   8        5.04       17.65      9.03 o 
   8  10   8      132.02      159.38     15.04 o 
 -17  11   8        8.97       17.37      8.11 o 
 -15  11   8      154.03      148.64     12.23 o 
 -13  11   8      182.72      173.50     12.09 o 
 -11  11   8       85.47       78.37      9.15 o 
  -9  11   8      126.18      110.77     12.99 o 
  -7  11   8     2026.02     2025.69     44.04 o 
  -5  11   8     4898.70     4808.83    124.24 o 
  -3  11   8        2.23        6.54      6.44 o 
  -1  11   8      124.21      140.85     13.27 o 
   1  11   8       27.99       32.25      8.65 o 
   3  11   8      104.60      110.76     10.98 o 
   5  11   8        7.39       12.81      8.56 o 
   7  11   8        0.00        7.99      8.82 o 
 -16  12   8       21.71       17.31     11.69 o 
 -14  12   8        1.49        2.26      6.99 o 
 -12  12   8       21.72       21.98      8.03 o 
 -10  12   8      300.16      256.89     15.45 o 
  -8  12   8      173.88      187.54     14.68 o 
  -6  12   8      386.02      428.23     20.07 o 
  -4  12   8      691.21      678.13     22.32 o 
  -2  12   8      432.30      408.71     20.67 o 
   0  12   8       34.68       46.45     10.54 o 
   2  12   8       58.19       62.72     11.51 o 
   4  12   8        1.38        4.38      6.49 o 
   6  12   8        0.99      -10.09      6.73 o 
 -13  13   8       90.59      105.89     11.49 o 
 -11  13   8       77.46      101.55     13.00 o 
  -9  13   8      436.70      377.97     32.60 o 
  -7  13   8       29.95        9.52      8.48 o 
  -5  13   8      302.19      333.09     18.46 o 
  -3  13   8       89.53       88.71     10.20 o 
  -1  13   8      307.78      361.99     33.03 o 
   1  13   8       63.17       52.14     11.11 o 
   3  13   8        2.54        5.57      6.66 o 
   5  13   8       13.02       23.33      7.96 o 
 -12  14   8      110.88      126.00     14.24 o 
 -10  14   8      632.52      645.27     26.80 o 
  -8  14   8      329.00      313.84     18.92 o 
  -6  14   8       99.30      138.08     13.79 o 
  -4  14   8       58.67       35.99      8.60 o 
  -2  14   8      107.66      113.40     14.08 o 
   0  14   8        1.86       21.23      9.80 o 
   2  14   8      108.15      111.67     13.93 o 
  -9  15   8      335.38      318.17     35.57 o 
  -7  15   8       12.53       -1.81      8.42 o 
  -5  15   8        6.68       13.62      7.91 o 
  -3  15   8      215.86      200.32     17.11 o 
  -1  15   8      191.71      223.42     28.46 o 
 -23   1   9       69.07       85.24     11.56 o 
 -21   1   9       10.39        0.67      7.22 o 
 -19   1   9        0.64        3.92      6.86 o 
 -17   1   9        2.75        0.86      6.39 o 
 -15   1   9      375.68      380.19     26.73 o 
 -13   1   9        4.76        5.70      3.67 o 
 -11   1   9       41.18       39.81      4.20 o 
  -9   1   9       14.58       10.72      3.57 o 
  -7   1   9       80.80       76.84      5.01 o 
  -5   1   9      198.48      142.18      5.86 o 
  -3   1   9       20.02        7.00      4.25 o 
  -1   1   9        0.20       -5.92      5.79 o 
   1   1   9     1500.25     1356.25     32.07 o 
   3   1   9      200.51      218.53     12.13 o 
   5   1   9      605.88      645.69     21.08 o 
   7   1   9        4.41       18.68      7.25 o 
   9   1   9      123.11      115.86     11.11 o 
  11   1   9        6.46       12.22      7.92 o 
 -22   2   9      173.13      276.06     18.80 o 
 -20   2   9       67.41       89.23     10.48 o 
 -18   2   9      192.04      207.46     17.76 o 
 -16   2   9      272.81      254.48     13.58 o 
 -14   2   9        1.16       -0.33      4.38 o 
 -12   2   9      574.84      516.89     13.94 o 
 -10   2   9      120.67      116.54      7.43 o 
  -8   2   9      775.75      686.38     14.92 o 
  -6   2   9       21.43       18.96      3.82 o 
  -4   2   9       67.05       56.10      4.49 o 
  -2   2   9      177.09      165.52      7.32 o 
   0   2   9      464.37      453.96     16.34 o 
   2   2   9       58.02       76.02      8.31 o 
   4   2   9      760.08      703.37     21.75 o 
   6   2   9      384.58      340.88     15.71 o 
   8   2   9       11.72        9.80      7.04 o 
  10   2   9        0.92       -8.26      6.54 o 
  12   2   9       10.89        9.22      8.09 o 
 -21   3   9      157.49      172.35     15.28 o 
 -19   3   9      259.58      269.07     17.47 o 
 -17   3   9      227.07      199.92     14.51 o 
 -15   3   9       70.85       86.59      7.65 o 
 -13   3   9     2915.16     2832.68     49.34 o 
 -11   3   9      229.71      230.38     11.13 o 
  -9   3   9        1.09        2.92      4.35 o 
  -7   3   9       13.91       22.97      4.79 o 
  -5   3   9      240.18      258.90     10.85 o 
  -3   3   9       98.88       90.96      5.60 o 
  -1   3   9     1608.81     1458.87     33.11 o 
   1   3   9     1277.20     1268.76     30.54 o 
   3   3   9      483.11      483.69     17.59 o 
   5   3   9     1721.17     1642.65     38.38 o 
   7   3   9       72.28       77.71      9.39 o 
   9   3   9       13.86       14.73      7.78 o 
  11   3   9       75.26       69.49     10.50 o 
 -22   4   9       21.15        7.90      9.11 o 
 -20   4   9      551.01      654.73     56.98 o 
 -18   4   9      238.70      242.43     21.14 o 
 -16   4   9       48.13       39.93      6.65 o 
 -14   4   9      433.59      433.92     15.90 o 
 -12   4   9        0.55        4.79      5.53 o 
 -10   4   9     1459.24     1299.73     31.08 o 
  -8   4   9      362.35      362.66     14.58 o 
  -6   4   9        7.89        8.26      4.42 o 
  -4   4   9       44.86       17.63      3.65 o 
  -2   4   9     5462.94     5245.09     83.33 o 
   0   4   9      226.09      255.56     13.19 o 
   2   4   9      206.15      202.63     11.48 o 
   4   4   9      600.53      713.17     24.68 o 
   6   4   9      546.05      489.87     18.61 o 
   8   4   9      547.25      589.99     21.39 o 
  10   4   9       22.33       25.43      8.35 o 
 -21   5   9      171.81      299.98     27.18 o 
 -19   5   9      150.30      196.80     18.23 o 
 -17   5   9        6.28        8.61      5.69 o 
 -15   5   9      134.74      139.32     10.07 o 
 -13   5   9     2144.37     2218.79     45.90 o 
 -11   5   9      190.13      191.93     13.24 o 
  -9   5   9      180.91      162.25      9.78 o 
  -7   5   9        1.22       -6.51      4.34 o 
  -5   5   9       24.53       21.03      4.04 o 
  -3   5   9      389.10      368.83     10.48 o 
  -1   5   9     1186.35     1080.37     23.47 o 
   1   5   9       13.97       20.94      6.14 o 
   3   5   9       58.58       61.65      8.02 o 
   5   5   9        4.19        2.57      6.41 o 
   7   5   9        0.21        6.37      6.82 o 
   9   5   9        8.29        9.82      7.87 o 
  11   5   9        0.15       -7.94      8.74 o 
 -20   6   9        4.84       13.62      9.42 o 
 -18   6   9       13.31        2.89      6.38 o 
 -16   6   9       12.50       13.96      6.78 o 
 -14   6   9      447.49      424.99     16.30 o 
 -12   6   9      683.73      641.10     19.95 o 
 -10   6   9       19.19       19.55      6.06 o 
  -8   6   9        8.87        7.49      5.67 o 
  -6   6   9        0.38       -6.54      4.68 o 
  -4   6   9       30.69       37.77      5.37 o 
  -2   6   9      112.98      131.37     13.19 o 
   0   6   9      763.69      796.27     18.48 o 
   2   6   9      436.55      391.38     14.12 o 
   4   6   9      210.83      212.36     12.35 o 
   6   6   9      576.10      632.27     23.28 o 
   8   6   9      753.67      695.37     27.64 o 
  10   6   9       21.84       40.91     11.27 o 
 -19   7   9       47.30       63.05      9.43 o 
 -17   7   9       19.16       26.38      7.53 o 
 -15   7   9       27.79       19.23      6.96 o 
 -13   7   9      369.04      325.83     30.69 o 
 -11   7   9     2440.10     2383.82     48.90 o 
  -9   7   9       95.18       93.35      8.63 o 
  -7   7   9       29.40       32.29      6.68 o 
  -5   7   9      729.40      668.98     21.74 o 
  -3   7   9     1150.36     1143.80     32.76 o 
  -1   7   9        8.93       -2.65      5.98 o 
   1   7   9      165.62      206.24     12.91 o 
   3   7   9      241.00      266.56     11.98 o 
   5   7   9       11.92       16.55      7.04 o 
   7   7   9      404.33      414.59     23.97 o 
   9   7   9      914.82      881.87     32.24 o 
 -20   8   9        0.89       -0.24      8.24 o 
 -18   8   9      168.69      225.98     13.99 o 
 -16   8   9        7.83        1.17      6.53 o 
 -14   8   9      184.30      164.21     18.52 o 
 -12   8   9      170.03      185.75     15.73 o 
 -10   8   9      337.83      392.44     15.91 o 
  -8   8   9     1192.86     1169.78     28.95 o 
  -6   8   9      318.93      322.74     13.90 o 
  -4   8   9     1761.36     1788.45     34.72 o 
  -2   8   9      162.27      172.50     14.03 o 
   0   8   9      404.51      416.86     17.58 o 
   2   8   9        0.09        2.94      6.45 o 
   4   8   9       13.56        4.05      8.27 o 
   6   8   9      470.70      589.94     25.33 o 
   8   8   9       28.00       23.15     14.92 o 
 -19   9   9       21.28       23.06      8.50 o 
 -17   9   9       45.02       55.47      9.09 o 
 -15   9   9        4.02       10.12      6.85 o 
 -13   9   9      369.76      348.96     15.80 o 
 -11   9   9      786.09      774.31     23.32 o 
  -9   9   9       56.41       48.94      9.16 o 
  -7   9   9       88.77       68.30      8.39 o 
  -5   9   9        8.18        7.43      5.87 o 
  -3   9   9       36.35       48.24      9.68 o 
  -1   9   9       68.57       44.30      8.58 o 
   1   9   9       37.82       39.91      8.38 o 
   3   9   9       42.25       46.21     10.29 o 
   5   9   9       55.94       44.83     10.74 o 
   7   9   9        3.46        7.49      9.47 o 
 -18  10   9       38.06       34.71      8.93 o 
 -16  10   9       79.75       98.84     10.79 o 
 -14  10   9      340.18      389.20     17.22 o 
 -12  10   9      131.34      100.95     10.05 o 
 -10  10   9        9.83        3.09      6.12 o 
  -8  10   9        0.60        4.51      6.30 o 
  -6  10   9       38.10       39.28      7.84 o 
  -4  10   9        4.51        6.80      6.24 o 
  -2  10   9        2.07       -1.48      6.90 o 
   0  10   9       49.62       57.20      9.19 o 
   2  10   9       37.89       29.19      8.44 o 
   4  10   9      185.20      172.75     15.20 o 
   6  10   9      224.85      265.89     18.57 o 
 -15  11   9        2.97       -4.95      6.95 o 
 -13  11   9       99.01      109.03     10.88 o 
 -11  11   9      153.03      154.48     15.24 o 
  -9  11   9      190.61      174.70     17.63 o 
  -7  11   9      114.92      110.79     10.45 o 
  -5  11   9      348.57      335.47     17.44 o 
  -3  11   9       56.69       56.79     11.44 o 
  -1  11   9        8.30       13.54      8.72 o 
   1  11   9        4.06        5.91      7.42 o 
   3  11   9       96.62      138.52     12.70 o 
   5  11   9       33.32       43.05     11.37 o 
 -14  12   9        0.98       -4.51      7.01 o 
 -12  12   9       83.96       87.26     10.84 o 
 -10  12   9      260.83      263.16     18.72 o 
  -8  12   9       30.23       12.24     16.52 o 
  -6  12   9       73.17       95.39     12.00 o 
  -4  12   9       78.23       87.35     12.55 o 
  -2  12   9       34.05       26.73      9.97 o 
   0  12   9       23.56       44.85     10.96 o 
   2  12   9       42.97       31.04      7.87 o 
   4  12   9       23.98       16.65      8.34 o 
 -13  13   9        0.17       -2.37      7.55 o 
 -11  13   9      104.37      123.94     14.08 o 
  -9  13   9        0.52       -1.31      7.99 o 
  -7  13   9        0.62        4.54      8.42 o 
  -5  13   9        0.25       -4.00      7.23 o 
  -3  13   9        2.92       12.31      9.30 o 
  -1  13   9       58.62       66.75     12.53 o 
   1  13   9       64.14       39.47     11.12 o 
  -8  14   9      326.34      296.72     19.12 o 
  -6  14   9       38.85       47.44      9.54 o 
  -4  14   9      222.13      216.88     17.80 o 
  -2  14   9       75.82       60.62     21.37 o 
 -22   0  10        7.30       -7.26     10.43 o 
 -20   0  10        9.08        1.23     10.79 o 
 -18   0  10        6.14        9.90      9.68 o 
 -16   0  10       42.42       61.99     13.02 o 
 -14   0  10      176.40      167.60     15.72 o 
 -12   0  10     1012.53      949.93     44.37 o 
 -10   0  10      630.88      597.61     17.66 o 
  -8   0  10     2482.87     1988.63     53.11 o 
  -6   0  10       38.72        8.97      5.08 o 
  -4   0  10       17.68       12.69      7.04 o 
  -2   0  10      905.74      855.15     33.54 o 
   0   0  10     1785.11     1652.08     53.32 o 
   2   0  10      409.28      449.69     24.60 o 
   4   0  10      215.51      176.15     17.89 o 
   6   0  10        0.01        8.80     10.35 o 
   8   0  10       18.52       34.65     12.33 o 
  10   0  10       44.50       63.08     15.09 o 
 -21   1  10      281.52      292.15     19.00 o 
 -19   1  10       41.16       28.86      8.43 o 
 -17   1  10      202.33      250.18     14.01 o 
 -15   1  10      209.39      226.12     14.43 o 
 -13   1  10       34.99       25.08      7.03 o 
 -11   1  10      491.47      490.64     13.46 o 
  -9   1  10        2.02       -0.25      3.50 o 
  -7   1  10     2137.28     1874.06     29.27 o 
  -5   1  10      510.97      458.27     11.54 o 
  -3   1  10       61.99       80.98      8.85 o 
  -1   1  10     2689.44     2741.95     55.39 o 
   1   1  10       18.86        3.67      8.18 o 
   3   1  10       48.70       68.38      8.88 o 
   5   1  10       37.87       54.63      8.75 o 
   7   1  10       18.08       35.94      8.60 o 
   9   1  10       37.12       71.06     10.77 o 
 -22   2  10       11.71       29.73     10.61 o 
 -20   2  10       26.81       33.96     10.25 o 
 -18   2  10       28.16        8.40      7.34 o 
 -16   2  10       48.93       48.74      8.60 o 
 -14   2  10      149.73      127.51     11.97 o 
 -12   2  10      915.30     1015.11     23.14 o 
 -10   2  10      721.37      681.42     17.60 o 
  -8   2  10      129.09      126.72      6.52 o 
  -6   2  10      245.90      223.75     13.52 o 
  -4   2  10        9.91        7.90      3.29 o 
  -2   2  10       61.38       64.42      8.02 o 
   0   2  10     1141.80     1041.09     27.26 o 
   2   2  10      780.04      803.22     23.79 o 
   4   2  10       94.33      105.67     10.12 o 
   6   2  10       11.58       22.79      7.80 o 
   8   2  10       21.12       25.36      7.94 o 
  10   2  10        7.11       15.19      8.37 o 
 -21   3  10        9.81       -2.76      8.47 o 
 -19   3  10       50.31       68.54     11.98 o 
 -17   3  10      204.21      246.65     16.51 o 
 -15   3  10      273.14      278.99     23.55 o 
 -13   3  10      160.41      149.52      9.41 o 
 -11   3  10      662.95      616.77     16.99 o 
  -9   3  10      261.87      252.11     10.44 o 
  -7   3  10       17.31       20.47      4.75 o 
  -5   3  10      206.89      193.90      7.23 o 
  -3   3  10       13.11       26.80      6.33 o 
  -1   3  10      346.89      349.27     36.56 o 
   1   3  10      178.02      178.47     18.71 o 
   3   3  10      228.28      189.97     12.09 o 
   5   3  10      709.55      822.41     25.16 o 
   7   3  10       47.03       58.99      9.61 o 
   9   3  10       42.36       39.22      9.63 o 
 -20   4  10        1.60       12.05      9.24 o 
 -18   4  10       43.22       50.29     10.96 o 
 -16   4  10        0.15        9.78      7.84 o 
 -14   4  10        1.11        2.03      5.32 o 
 -12   4  10        3.40        1.35      5.55 o 
 -10   4  10     1564.44     1443.09     32.79 o 
  -8   4  10      247.64      244.46     11.65 o 
  -6   4  10       23.39       13.22      3.90 o 
  -4   4  10       68.32       51.32      5.26 o 
  -2   4  10      183.08      176.44      9.73 o 
   0   4  10       22.84       21.32      6.49 o 
   2   4  10       32.11       29.54      7.30 o 
   4   4  10       11.17        3.39      6.76 o 
   6   4  10       73.35       57.60      9.51 o 
   8   4  10        9.36       18.93      8.31 o 
 -21   5  10      356.90      542.87     25.51 o 
 -19   5  10       33.11       41.54     10.52 o 
 -17   5  10        0.18        3.40      7.94 o 
 -15   5  10       24.60       32.27      7.24 o 
 -13   5  10        0.21       -1.43      5.60 o 
 -11   5  10       24.17       18.00      6.34 o 
  -9   5  10       29.61       29.21      6.41 o 
  -7   5  10      165.49      143.93      9.61 o 
  -5   5  10        0.60       -5.27      4.29 o 
  -3   5  10      629.48      680.13     55.97 o 
  -1   5  10      110.81      153.30      9.36 o 
   1   5  10       42.26       32.70      6.53 o 
   3   5  10      103.38      121.21     10.50 o 
   5   5  10       98.56      122.27     11.08 o 
   7   5  10      530.33      702.48     24.13 o 
   9   5  10        0.27        9.35      8.18 o 
 -20   6  10      151.01      160.84     15.59 o 
 -18   6  10       26.26       49.08     10.79 o 
 -16   6  10       30.93       38.83      8.08 o 
 -14   6  10      238.15      233.57     12.67 o 
 -12   6  10       18.35       11.84      6.31 o 
 -10   6  10      220.75      225.67     12.13 o 
  -8   6  10      158.76      166.88     10.62 o 
  -6   6  10       18.48        6.77      5.09 o 
  -4   6  10       18.07        9.91      6.66 o 
  -2   6  10        1.66       -8.42      5.61 o 
   0   6  10        0.44       -1.40      7.32 o 
   2   6  10       26.53       17.40      6.12 o 
   4   6  10       12.06       30.21      8.71 o 
   6   6  10      198.71      241.73     14.51 o 
   8   6  10       60.65       72.45     12.31 o 
 -19   7  10      169.14      166.14     18.42 o 
 -17   7  10        8.98       12.26      7.37 o 
 -15   7  10      164.59      174.01     11.86 o 
 -13   7  10      414.27      400.04     16.48 o 
 -11   7  10        5.55        7.32      6.11 o 
  -9   7  10        1.78       -3.68      5.53 o 
  -7   7  10       72.04       59.99      7.89 o 
  -5   7  10      421.25      423.04     14.21 o 
  -3   7  10       61.76       60.72      8.97 o 
  -1   7  10      303.52      309.42     15.89 o 
   1   7  10        5.78        5.37      7.99 o 
   3   7  10       37.67       38.99     10.28 o 
   5   7  10       13.24       15.98      9.24 o 
   7   7  10      200.41      212.59     27.08 o 
 -18   8  10      147.99      221.26     14.46 o 
 -16   8  10       51.73       50.18      8.94 o 
 -14   8  10      453.90      444.03     18.01 o 
 -12   8  10       11.29       19.65      7.05 o 
 -10   8  10       22.71       21.93      6.97 o 
  -8   8  10       65.00       48.58      7.85 o 
  -6   8  10      210.18      218.15     10.93 o 
  -4   8  10        2.80        0.74      7.41 o 
  -2   8  10        2.78       -2.66      6.57 o 
   0   8  10       66.64       52.98      9.25 o 
   2   8  10       64.66       90.45     12.26 o 
   4   8  10      122.72      201.80     16.33 o 
   6   8  10        6.71        5.41      8.76 o 
 -17   9  10       30.32       60.53      9.95 o 
 -15   9  10        1.02        2.81      7.86 o 
 -13   9  10        5.39        2.08      6.56 o 
 -11   9  10       21.66       17.71      7.12 o 
  -9   9  10       45.96       48.41      8.19 o 
  -7   9  10        5.50        4.49      6.15 o 
  -5   9  10      144.38      149.84     24.61 o 
  -3   9  10        2.29       -2.46      8.76 o 
  -1   9  10       43.09       37.91      8.75 o 
   1   9  10        7.13        0.00      7.11 o 
   3   9  10       70.62      144.20     26.32 o 
   5   9  10       46.81       65.08     12.26 o 
 -16  10  10      267.88      241.18     15.04 o 
 -14  10  10       84.99      101.56     10.92 o 
 -12  10  10      152.55      139.12     11.74 o 
 -10  10  10      137.18      155.80     11.75 o 
  -8  10  10        4.53        3.45      6.73 o 
  -6  10  10        4.36        6.76      6.06 o 
  -4  10  10       12.40        5.34      8.44 o 
  -2  10  10        1.14       -3.35      8.13 o 
   0  10  10        2.38       -3.34      8.07 o 
   2  10  10      136.64      149.84     18.69 o 
   4  10  10       12.13       30.27     14.81 o 
 -15  11  10      510.26      573.44     23.57 o 
 -13  11  10       23.63        7.16      7.63 o 
 -11  11  10        9.85       10.60      7.47 o 
  -9  11  10      149.14      160.23     12.63 o 
  -7  11  10      299.51      259.34     14.54 o 
  -5  11  10        1.90        7.92     13.12 o 
  -3  11  10        2.10       14.75      9.35 o 
  -1  11  10       47.90       60.63     14.09 o 
   1  11  10      372.60      427.35     20.07 o 
   3  11  10       83.10       79.94     13.14 o 
 -12  12  10      155.34      179.08     20.11 o 
 -10  12  10      328.52      347.81     18.38 o 
  -8  12  10        1.27       18.77     10.02 o 
  -6  12  10       18.07       17.72     10.20 o 
  -4  12  10       48.75       48.31     15.61 o 
  -2  12  10        3.65        3.29      8.66 o 
   0  12  10       31.00       65.70     12.49 o 
  -9  13  10      113.35      124.59     15.09 o 
  -7  13  10        9.63       20.33     10.37 o 
  -5  13  10      162.23      203.47     19.75 o 
  -3  13  10       20.37       21.22     10.64 o 
 -21   1  11        0.00       -8.25     11.81 o 
 -19   1  11        1.52       -4.68      7.34 o 
 -17   1  11        0.28        1.18      6.79 o 
 -15   1  11        0.07       -8.32      5.55 o 
 -13   1  11       20.84       12.69      6.69 o 
 -11   1  11      204.65      217.56     11.45 o 
  -9   1  11      342.77      288.47      9.76 o 
  -7   1  11      214.53      187.00      7.89 o 
  -5   1  11       69.92       65.54      6.33 o 
  -3   1  11        3.88       10.93      6.37 o 
  -1   1  11      195.05      217.80     16.65 o 
   1   1  11        2.41       -3.32      6.30 o 
   3   1  11       86.26       69.22      9.52 o 
   5   1  11        0.48       -6.20      6.55 o 
   7   1  11        0.12        1.37      7.65 o 
 -20   2  11      134.77      196.03     20.81 o 
 -18   2  11        3.79       -9.04      7.71 o 
 -16   2  11        8.23        6.58      7.96 o 
 -14   2  11       95.04       93.86     12.79 o 
 -12   2  11        0.96       -5.03      4.65 o 
 -10   2  11       57.65       47.17      5.85 o 
  -8   2  11        0.60       -2.60      3.63 o 
  -6   2  11      751.86      608.15     15.13 o 
  -4   2  11      425.86      430.51     14.80 o 
  -2   2  11        6.67       17.38      6.61 o 
   0   2  11        8.03       16.40      7.32 o 
   2   2  11        6.78       24.27      7.84 o 
   4   2  11        2.10        0.71      6.99 o 
   6   2  11       40.36       47.63      9.74 o 
 -19   3  11      478.27      566.98     33.78 o 
 -17   3  11        1.80       -1.57      8.04 o 
 -15   3  11      572.07      627.78     25.08 o 
 -13   3  11       15.18       11.59      5.70 o 
 -11   3  11        4.61        5.01      5.22 o 
  -9   3  11      173.86      160.49     11.73 o 
  -7   3  11      515.91      476.80     12.58 o 
  -5   3  11      254.70      199.81     14.29 o 
  -3   3  11        0.07       -0.46      4.94 o 
  -1   3  11      150.93      111.86      9.86 o 
   1   3  11      103.47      108.62     10.17 o 
   3   3  11      264.12      288.04     15.23 o 
   5   3  11        0.33       -1.96      6.79 o 
   7   3  11        2.24        6.55      8.32 o 
 -20   4  11      107.68      106.73     14.14 o 
 -18   4  11       19.33       32.01     10.21 o 
 -16   4  11       63.54       86.57     27.12 o 
 -14   4  11      291.83      288.15     12.58 o 
 -12   4  11      236.36      191.74     10.47 o 
 -10   4  11      137.27      130.40      9.76 o 
  -8   4  11      297.30      302.93     15.34 o 
  -6   4  11      485.36      459.09     17.00 o 
  -4   4  11      303.70      245.34     33.89 o 
  -2   4  11       17.15       12.36      5.94 o 
   0   4  11      225.50      234.33     18.85 o 
   2   4  11       11.05        9.34      6.88 o 
   4   4  11       10.41       -4.73      6.69 o 
   6   4  11       12.47        3.89      7.67 o 
 -19   5  11       62.14       89.18     13.33 o 
 -17   5  11        0.27       -8.53      8.65 o 
 -15   5  11       59.96       63.32      8.03 o 
 -13   5  11      373.53      355.78     15.55 o 
 -11   5  11        2.74       -7.89      5.26 o 
  -9   5  11      271.78      276.88     14.63 o 
  -7   5  11      166.83      161.22      9.52 o 
  -5   5  11       79.95      111.79     17.09 o 
  -3   5  11      360.56      312.72     21.62 o 
  -1   5  11       27.12       16.32      8.96 o 
   1   5  11      211.00      218.36     14.96 o 
   3   5  11      262.94      308.63     21.21 o 
   5   5  11      359.15      514.15     20.51 o 
 -18   6  11       35.25       23.78     10.19 o 
 -16   6  11       90.37       84.24     10.01 o 
 -14   6  11       67.61       60.66      8.89 o 
 -12   6  11      194.41      198.88     12.43 o 
 -10   6  11       50.30       79.94      8.88 o 
  -8   6  11      232.54      192.21     13.06 o 
  -6   6  11        7.88       12.20      9.45 o 
  -4   6  11      107.49      103.83     10.58 o 
  -2   6  11      107.33       74.50     11.45 o 
   0   6  11      175.33      214.46     16.27 o 
   2   6  11       29.43       23.64     11.42 o 
   4   6  11       59.47      116.00     14.13 o 
   6   6  11       10.63        9.30     11.83 o 
 -17   7  11        0.05        1.87      7.63 o 
 -15   7  11      273.34      269.65     22.21 o 
 -13   7  11        4.57        2.43      6.80 o 
 -11   7  11       76.40       89.31     12.43 o 
  -9   7  11      974.17     1067.62     28.35 o 
  -7   7  11      357.17      422.52     17.47 o 
  -5   7  11       85.24      122.65     15.41 o 
  -3   7  11      294.29      290.16     15.82 o 
  -1   7  11      110.45      123.40     13.50 o 
   1   7  11      519.43      566.62     25.41 o 
   3   7  11      305.90      309.82     19.99 o 
   5   7  11       34.65       38.50     11.74 o 
 -16   8  11        0.24        1.73      7.52 o 
 -14   8  11      670.85      670.61     23.08 o 
 -12   8  11       41.16       36.47      8.32 o 
 -10   8  11        5.37        3.80      6.63 o 
  -8   8  11       30.48       26.37      7.26 o 
  -6   8  11        0.60       -2.59      7.61 o 
  -4   8  11        2.99        8.52      8.54 o 
  -2   8  11       15.06       21.54      8.25 o 
   0   8  11      171.15      202.89     16.56 o 
   2   8  11       40.13       85.61     18.87 o 
   4   8  11      241.93      237.38     19.96 o 
 -15   9  11       62.21       61.60      9.81 o 
 -13   9  11        0.29       -9.76      6.50 o 
 -11   9  11        2.06       -6.13      6.21 o 
  -9   9  11       79.82       79.39      9.77 o 
  -7   9  11      226.90      199.46     18.48 o 
  -5   9  11      101.00       94.36     13.13 o 
  -3   9  11        8.40       16.58      9.30 o 
  -1   9  11       36.98       26.31      8.88 o 
   1   9  11       54.12       73.62     13.25 o 
   3   9  11      555.48      807.90     37.03 o 
 -14  10  11      133.24      104.54     11.75 o 
 -12  10  11        0.40        8.67      7.55 o 
 -10  10  11       58.84       73.46     10.17 o 
  -8  10  11        7.58       17.91     15.13 o 
  -6  10  11        0.41        7.73      8.77 o 
  -4  10  11       12.35        1.50     15.31 o 
  -2  10  11      119.27      137.83     15.25 o 
   0  10  11      141.61      123.94     15.03 o 
 -11  11  11       19.51       23.79      8.47 o 
  -9  11  11        2.38        5.06      7.69 o 
  -7  11  11       47.96       43.75     19.48 o 
  -5  11  11        1.72       -5.71      8.46 o 
  -3  11  11        9.08       10.06     11.62 o 
  -1  11  11        2.07       14.75     10.06 o 
 -18   0  12     1435.72     1892.68    136.34 o 
 -16   0  12      603.32      638.14     32.57 o 
 -14   0  12       63.23       69.95     13.84 o 
 -12   0  12        3.74       18.19      9.60 o 
 -10   0  12      332.42      336.07     47.37 o 
  -8   0  12      163.61      160.94     12.07 o 
  -6   0  12        0.12       -0.48      7.92 o 
  -4   0  12        0.01        8.98      9.18 o 
  -2   0  12       53.99       80.08     13.58 o 
   0   0  12       12.03       16.57     10.86 o 
   2   0  12      382.69      476.44     41.37 o 
   4   0  12      270.62      322.93     37.21 o 
 -19   1  12        0.31       -3.00      8.94 o 
 -17   1  12      108.12       93.25     19.22 o 
 -15   1  12       36.29       31.71      9.56 o 
 -13   1  12       85.79       80.75     10.79 o 
 -11   1  12     1244.96     1187.80     27.81 o 
  -9   1  12       61.08       58.94      6.49 o 
  -7   1  12      157.59      138.62      9.19 o 
  -5   1  12        4.72       -2.41      5.51 o 
  -3   1  12       28.06       13.12      6.95 o 
  -1   1  12      166.67      158.41     11.97 o 
   1   1  12        0.79        3.77      6.98 o 
   3   1  12        5.81       14.95      8.14 o 
   5   1  12        0.21        6.87      8.11 o 
 -18   2  12       48.29       39.84     11.16 o 
 -16   2  12       46.91       29.91     10.17 o 
 -14   2  12      248.30      255.19     24.46 o 
 -12   2  12       81.73       62.21     10.10 o 
 -10   2  12      168.32      142.90     11.79 o 
  -8   2  12      135.83      117.43      8.22 o 
  -6   2  12      242.56      245.34     12.87 o 
  -4   2  12       11.91       23.97      6.60 o 
  -2   2  12      362.36      397.69     17.04 o 
   0   2  12       21.64       15.04      7.03 o 
   2   2  12       19.73        7.83      7.54 o 
   4   2  12      719.19      870.47     27.96 o 
 -17   3  12       93.52      102.86     13.57 o 
 -15   3  12      174.34      216.44     28.40 o 
 -13   3  12      387.77      363.86     41.98 o 
 -11   3  12      327.89      310.01     13.06 o 
  -9   3  12      360.96      377.39     14.00 o 
  -7   3  12      109.72      114.87     11.59 o 
  -5   3  12       18.10       10.86      8.06 o 
  -3   3  12        2.39        8.86      6.08 o 
  -1   3  12       29.20       28.45      7.22 o 
   1   3  12       85.50       80.02     10.17 o 
   3   3  12       39.92       86.77     10.65 o 
 -18   4  12       44.56       24.95     10.62 o 
 -16   4  12       63.79       85.62     12.34 o 
 -14   4  12      505.57      564.35     24.06 o 
 -12   4  12      342.04      334.65     22.53 o 
 -10   4  12        7.84        9.93      5.49 o 
  -8   4  12       23.35       27.83      7.48 o 
  -6   4  12        9.89       13.66      9.83 o 
  -4   4  12      387.97      473.59     39.01 o 
  -2   4  12      235.43      257.48     17.41 o 
   0   4  12       15.02       -1.68      8.23 o 
   2   4  12      136.30      172.73     13.21 o 
   4   4  12       96.03      161.07     13.47 o 
 -17   5  12       17.28       20.14      9.82 o 
 -15   5  12       28.35       32.06      9.92 o 
 -13   5  12      211.78      241.03     12.50 o 
 -11   5  12       67.53       63.44     14.71 o 
  -9   5  12      155.37      152.07     13.10 o 
  -7   5  12       97.53      120.22     12.84 o 
  -5   5  12        8.68        1.09      9.96 o 
  -3   5  12       51.35       43.43     13.29 o 
  -1   5  12        3.82       12.58      8.79 o 
   1   5  12       16.71       14.68     10.06 o 
   3   5  12       14.37       27.02     10.74 o 
 -16   6  12       10.21        6.09      9.07 o 
 -14   6  12       11.57       16.46     10.11 o 
 -12   6  12       68.70       67.15      9.16 o 
 -10   6  12      176.70      183.40     12.24 o 
  -8   6  12       26.28       27.29      9.64 o 
  -6   6  12       21.72       20.05      8.91 o 
  -4   6  12       10.39       36.22     10.67 o 
  -2   6  12       15.48       19.65     11.50 o 
   0   6  12       70.19       69.21     12.45 o 
   2   6  12       66.18       64.87     13.00 o 
 -15   7  12       39.16       37.27      9.05 o 
 -13   7  12       52.29       54.30     12.74 o 
 -11   7  12      214.19      263.98     17.73 o 
  -9   7  12       19.91       19.51      9.48 o 
  -7   7  12       83.21       83.33     12.42 o 
  -5   7  12      187.83      166.69     15.37 o 
  -3   7  12      132.76      125.19     14.08 o 
  -1   7  12       12.93       13.07      9.63 o 
   1   7  12        0.14        2.49      9.32 o 
 -14   8  12       14.68        8.82      9.34 o 
 -12   8  12       27.38       21.52      7.99 o 
 -10   8  12      131.96      189.45     13.05 o 
  -8   8  12        6.88        1.77      8.95 o 
  -6   8  12      425.10      480.36     24.38 o 
  -4   8  12       20.51       14.23      9.85 o 
  -2   8  12      143.73      131.61     15.19 o 
   0   8  12       42.90       58.02     12.13 o 
 -11   9  12       48.84       48.02      9.56 o 
  -9   9  12      234.21      244.87     18.58 o 
  -7   9  12       86.84      106.27     14.07 o 
  -5   9  12       54.48       44.21     11.81 o 
  -3   9  12      151.44      176.43     16.88 o 
  -8  10  12      444.59      467.12     46.70 o 
  -6  10  12        2.00       10.51     10.12 o 
 -17   1  13       66.66       71.86     12.89 o 
 -15   1  13       11.07       11.71      9.04 o 
 -13   1  13        9.63       17.24      7.73 o 
 -11   1  13        0.16        1.65      7.51 o 
  -9   1  13        1.89       -2.82      6.27 o 
  -7   1  13       12.03        3.81      7.99 o 
  -5   1  13       17.41       25.20      7.16 o 
  -3   1  13      104.97      140.01     10.61 o 
  -1   1  13      745.38      946.03     28.62 o 
   1   1  13      354.92      384.82     18.68 o 
 -16   2  13       50.90       88.46     19.85 o 
 -14   2  13        0.89        5.69      8.30 o 
 -12   2  13        1.05        7.83      7.24 o 
 -10   2  13       92.49       69.64      8.01 o 
  -8   2  13       28.75       36.22     11.95 o 
  -6   2  13       51.18       34.94     18.04 o 
  -4   2  13       57.53       85.08      9.07 o 
  -2   2  13      214.63      250.42     15.12 o 
   0   2  13      538.39      587.69     22.49 o 
 -15   3  13      152.10      179.06     15.61 o 
 -13   3  13       65.31       72.81     11.39 o 
 -11   3  13        3.10       -2.39      5.37 o 
  -9   3  13        2.48       -6.56      7.48 o 
  -7   3  13       96.00      104.69     15.78 o 
  -5   3  13       33.57       27.27      9.96 o 
  -3   3  13      263.40      306.34     24.15 o 
  -1   3  13       45.50       36.76     10.79 o 
   1   3  13        0.23       -5.34      7.34 o 
 -14   4  13        1.13       -1.33      8.60 o 
 -12   4  13       11.32       19.05      7.09 o 
 -10   4  13      204.99      178.80     12.90 o 
  -8   4  13       83.37      104.54     15.53 o 
  -6   4  13       10.28       30.09     16.91 o 
  -4   4  13      104.55      154.18     15.68 o 
  -2   4  13       27.74       17.26      9.82 o 
   0   4  13       52.67       77.30     13.15 o 
 -13   5  13        4.32       16.86      7.17 o 
 -11   5  13        5.05        2.50      5.68 o 
  -9   5  13        6.71       -6.14      7.06 o 
  -7   5  13      197.57      204.40     20.42 o 
  -5   5  13      313.12      330.40     24.96 o 
  -3   5  13       75.46       71.03     12.52 o 
  -1   5  13        5.88       20.99     10.26 o 
 -12   6  13       86.16       75.62     10.04 o 
 -10   6  13      268.97      311.10     24.26 o 
  -8   6  13      418.23      408.04     22.35 o 
  -6   6  13      375.41      437.74     31.14 o 
  -4   6  13      136.29      124.64     18.05 o 
  -2   6  13       12.32       20.47     10.73 o 
 -11   7  13      164.39      171.78     15.99 o 
  -9   7  13       29.09       41.73     11.59 o 
  -7   7  13        5.79       -5.34      8.71 o 
  -5   7  13       18.89       10.60     11.99 o 
 -12   0  14      142.87      158.14     25.36 o 
  -8   0  14        4.87      -18.69     13.77 o 
  -6   0  14      325.83      307.45     22.89 o 
  -4   0  14        7.67       -0.80      9.90 o 
 -11   1  14      181.00      232.65     30.29 o 
  -9   1  14        7.49        6.39     16.11 o 
  -7   1  14      154.47      206.09     20.07 o 
  -5   1  14       24.61       39.41     10.62 o 
 -12   2  14      476.94      575.94     25.24 o 
 -10   2  14       44.91       45.90     20.12 o 
  -8   2  14      146.84      189.51     19.69 o 
  -6   2  14      337.01      304.99     23.87 o 
  -9   3  14        2.05       -1.86     14.22 o 
  -7   3  14      160.27      263.37     22.71 o 
                                                 
